# Supplementary material for: CGsmiles: A Versatile Line Notation for Molecular Representations across Multiple Resolutions
Source: J Chem Inf Model. 2025 Mar 24;65(7):3405–19. doi: 10.1021/acs.jcim.5c00064 (PMC12005186; doi:10.1021/acs.jcim.5c00064)
Supplement: Supplementary file 2 — ci5c00064_si_002.xlsx [file ci5c00064_si_002.xlsx]

## Sheet: Sheet1
Name	MOLTAG	SMILES	CGSmiles
water	W	O	{[#W]}.{#W=O}
butene	butene	CCC=C	{[#C4]}.{#C4=CCC=C}
propene	propene	CC=C	{[#SC4]}.{#SC4=CC=C}
ethene	ethene	C=C	{[#TC4]}.{#TC4=C=C}
butyne	butyne	CCC#C	{[#C6]}.{#C6=CCC#C}
propyne	propyne	CC#C	{[#SC6]}.{#SC6=CC#C}
1-propanol	1-propanol	CCCO	{[#P1]}.{#P1=CCCO}
2-propanol	2-propanol	CC(C)O	{[#SN6]}.{#SN6=CC(C)O}
ethanol	ethanol	CCO	{[#SP1]}.{#SP1=CCO}
methanol	methanol	CO	{[#SP2r]}.{#SP2r=CO}
isobutanal	isobutanal	CC(C)C=O	{[#N4a]}.{#N4a=CC(C)C=O}
propanal	propanal	CCC=O	{[#N5a]}.{#N5a=CCC=O}
ethanal	ethanal	CC=O	{[#SN5a]}.{#SN5a=CC=O}
butane	butane	CCCC	{[#C1]}.{#C1=CCCC}
2-methylpropane	2-methylpropane	CC(C)C	{[#C2]}.{#C2=CC(C)C}
2-methyl-propane	2-methyl-propane	CC(C)C	{[#SC1]}.{#SC1=CC(C)C}
propane	propane	CCC	{[#SC2]}.{#SC2=CCC}
cyclopropane	cyclopropane	C1CC1	{[#SC3]}.{#SC3=C1CC1}
ethane	ethane	CC	{[#TC2]}.{#TC2=CC}
N,N-dimethylformamide	DMFD	CN(C)C=O	{[#P3a]}.{#P3a=CN(C)C=O}
propanamide	propanamide	CCC(N)=O	{[#P5]}.{#P5=CCC(N)=O}
acetamide	acetamide	CC(N)=O	{[#SP5]}.{#SP5=CC(N)=O}
formamide	formamide	NC=O	{[#SP6r]}.{#SP6r=NC=O}
propanoic	propanoic	CCC(O)=O	{[#P2]}.{#P2=CCC(O)=O}
acetic	acetic	CC(O)=O	{[#SP2]}.{#SP2=CC(O)=O}
buta-1,3-diene	buta-1,3-diene	C=CC=C	{[#C5]}.{#C5=C=CC=C}
prop-2-en-1-ol	prop-2-en-1-ol	OCC=C	{[#P1]}.{#P1=OCC=C}
methyl acetate	methyl acetate	COC(C)=O	{[#N4]}.{#N4=COC(C)=O}
methyl formate	methyl formate	COC=O	{[#SN4]}.{#SN4=COC=O}
1-chloropropane	1-chloropropane	CCCCl	{[#X3]}.{#X3=CCCCl}
tetrachloromethane	TCM	C(Cl)(Cl)(Cl)(Cl)	{[#X1]}.{#X1=C(Cl)(Cl)(Cl)(Cl)}
bromopropane	bromopropane	CCCBr	{[#X1]}.{#X1=CCCBr}
iodoethane	iodoethane	CCI	{[#X1]}.{#X1=CCI}
trichloromethane	trichloromethane	ClC(Cl)Cl	{[#X2]}.{#X2=ClC(Cl)Cl}
1,1-dichloroethane	1,1-dichloroethane	CC(Cl)Cl	{[#X3h]}.{#X3h=CC(Cl)Cl}
1,2-dichloroethane	DCE	ClCCCl	{[#X4h]}.{#X4h=ClCCCl}
chloroethane	chloroethane	CCCl	{[#SX3]}.{#SX3=CCCl}
dichloromethane	dichloromethane	ClCCl	{[#SX2]}.{#SX2=ClCCl}
bromoethane	bromoethane	CCBr	{[#SX1r]}.{#SX1r=CCBr}
iodomethane	iodomethane	CI	{[#SX1]}.{#SX1=CI}
chloromethane	chloromethane	CCl	{[#TX3]}.{#TX3=CCl}
bromomethane	bromomethane	CBr	{[#TX2]}.{#TX2=CBr}
butanone	butanone	CCC(C)=O	{[#N4a]}.{#N4a=CCC(C)=O}
propanone	propanone	CC(C)=O	{[#SN5a]}.{#SN5a=CC(C)=O}
acetonitrile	acetonitrile	CC#N	{[#SN5ah]}.{#SN5ah=CC#N}
propane-1-thiol	propane-1-thiol	CCCS	{[#C6]}.{#C6=CCCS}
dimethyl-sulfide	dimethyl-sulfide	CSC	{[#SC6]}.{#SC6=CSC}
n-propylamine	n-propylamine	CCCN	{[#N6d]}.{#N6d=CCCN}
ethylamine	ethylamine	CCN	{[#SN6d]}.{#SN6d=CCN}
methylamine	methylamine	CN	{[#TN6d]}.{#TN6d=CN}
dimethylamine	dimethylamine	CNC	{[#SN3]}.{#SN3=CNC}
trimethylamine	trimethylamine	CN(C)C	{[#SN3a]}.{#SN3a=CN(C)C}
glycine	glycine	NCC(O)=O	{[#P6]}.{#P6=NCC(O)=O}
hexyne	HXY	CCCCC#C	{[#SC2][#SC6]}.{#SC2=CCC[$],#SC6=[$]CC#C}
octyne	OCY	CCCCCCC#C	{[#C1][#C6]}.{#C1=CCCC[$],#C6=[$]CCC#C}
N-octanol	OCO	CCCCCCCCO	{[#SC2][#SC2][#SP1]}.{#SC2=[$]CCC[$],#SP1=[$]CCO}
hexanol	HXO	CCCCCCO	{[#C1][#SP1]}.{#C1=CCCC[$],#SP1=[$]CCO}
heptanol	HPO	CCCCCCCO	{[#C1][#P1]}.{#C1=CCCC[$],#P1=[$]CCCO}
butanol	BTO	CCCCO	{[#TC2][#SP1]}.{#TC2=CC[$],#SP1=[$]CCO}
hexanal	HXA	CCCCCC=O	{[#C1][#SN6a]}.{#C1=CCCC[$],#SN6a=[$]CC=O}
heptanal	HPAL	CCCCCCC=O	{[#C1][#N6a]}.{#C1=CCCC[$],#N6a=[$]CCC=O}
butanal	BTA	CCCC=O	{[#TC3][#SN6a]}.{#TC3=CC[$],#SN6a=[$]CC=O}
Cyclohexane	CHEX	C1CCCCC1	{[#SC3]=[#SC3]}.{#SC3=[$]CCC[$]}
hexane	HEX	CCCCCC	{[#SC2][#SC2]}.{#SC2=CCC[$]}
octane	OCT	CCCCCCCC	{[#C1][#C1]}.{#C1=[$]CCCC}
hexene	HXE	CCCCC=C	{[#SC2][#SC4]}.{#SC2=CCC[$],#SC4=[$]CC=C}
octene	OCE	CCCCCCC=C	{[#C1][#C4h]}.{#C1=CCCC[$],#C4h=[$]CCC=C}
hexa-l,4-diene	HXD14	CC=CC=CC	{[#SC4][#SC4]}.{#SC4=CC=C[$]}
ethylacetate	ETA	CCOC(C)=O	{[#TC3][#SN4a]}.{#TC3=CC[$],#SN4a=[$]OC(C)=O}
n-butyl acetate	NBA	CCCCOC(C)=O	{[#C2][#SN4a]}.{#C2=CCCC[$],#SN4a=[$]OC(C)=O}
iso-butyl acetate	IBA	CC(C)COC(C)=O	{[#SC2][#SN4a]}.{#SC2=CC(C)C[$],#SN4a=[$]OC(C)=O}
t-butyl acetate	TBA	CC(=O)OC(C)(C)C	{[#SC2][#SN4a]}.{#SC2=[$]C(C)(C)(C),#SN4a=[$]OC(C)=O}
Tetrahydropyran	THP	C1CCOCC1	{[#SC3]=[#SN4a]}.{#SC3=[$]CCC[$],$SN4a=[$]COC[$]}
1,4-dioxane	DIOX	C1COCCO1	{[#SN3a]=[#SN3a]}.{#SN3a=[$]COC[$]}
dimethoxyethane	DXE	COCCOC	{[#SN3r][#SN3r]}.{#SN3r=[$]COC[$]}
diisopropyl ehter	DISH	CC(C)OC(C)C	{[#TC3][#SN3a][#TC3]}.{#TC3=CC[!]C,#SN3a=[!]COC[!]}
trifluoroethanol	TFEOL	OCC(F)(F)(F)	{[#SX4e][#TP1d]}.{#SX4e=[!]CC(F)(F)(F),#TP1d=[!]CO}
hexa-2-one	HXN	CCCCC(=O)C	{[#C2][#SN6a]}.{#C2=CCCC[$],#SN6a=[$]C(=O)C}
hepta-2-one	HPN	CCCCCC(=O)C	{[#C2][#N6a]}.{#C2=CCCC[$],#N6a=[$]CC(=O)C}
acetylacetone	ANN	CC(=O)CC(C)=O	{[#SN5a][#SN5a]}.{#SN5a=CC(=O)C[!]}
diisopropylsufide	DISS	CC(C)SC(C)C	{[#TC3][#SC5][#TC3]}.{#TC3=CC[!]C,#SC5=[!]CSC[!]}
dimethylsulfoxide	DMSO	C[S](C)=O	{[#SC6][#TP6]}.{#SC6=CS[!]C,#TP6=[!]S=O}
n-pentylamine	PTI	CCCCCN	{[#SC2][#SN6d]}.{#SC2=CCC[$],#SN6d=[$]CCN}
n-hexylamine	HXI	CCCCCCN	{[#C1][#SN6d]}.{#C1=CCCC[$],#SN6d=[$]CCN}
n-heptamine	HPI	CCCCCCCN	{[#C1][#N6d]}.{#C1=CCCC[$],#N6d=[$]CCCN}
n-octylamine	OCI	CCCCCCCCN	{[#SC2][#SC2][#SN6d]}.{#SC2=[<]CCC[>],#SN6d=[>]CCN}
butylamine	BTI	CCCCN	{[#TC2][#SN6d]}.{#TC2=CC[$],#SN6d=[$]CCN}
dodecane	DOD	CCCCCCCCCCCC	{[#C1]|3}.{#C1=[$]CCCC[$]}
hexadecane	HD	CCCCCCCCCCCCCCCC	{[#C1]|4}.{#C1=[$]CCCC[$]}
1-dodecene	DOE	CCCCCCCCCCC=C	{[#C4][#C1]|2}.{#C4=C=CCC[$],#C1=[$]CCCC[$]}
1-hexyne	HXY	CCCCC#C	{[#SC6][#SC2]}.{#SC6=C#CC[$],#SC2=CCC[$]}
1-octyne	OCY	CCCCCCC#C	{[#C6][#C1]}.{#C1=[$]CCCC,#C6=[$]CCC#C}
1-4-hexadiene	HXD14	C=CCC=CC	{[#SC4]|2}.{#SC4=[<]C=CC[>]}
trichloroethylene	TCE	ClC=C(Cl)Cl	{[#X3h]}.{#X3h=ClC=C(Cl)Cl}
isopropanol	IPO	CC(C)O	{[#P1]}.{#P1=CC(C)O}
diethylether	ETH	CCOCC	{[#N2]}.{#N2=CCOCC}
triglyme	TXE	COCCOCCOCCOC	{[#SN3r]|4}.{#SN3r=[$]COC[$]}
dimethylethylamine	NDI	CCN(C)C	{[#SN3]}.{#SN3=CCN(C)C}
dimethylacetamide	DMAD	CN(C)C(C)=O	{[#P2h]}.{#P2h=CN(C)C(C)=O}
methylhydrazine	methylhydrazine	CNN	{[#P5d]}.{#P5d=CNN}
dibromomethane	dibromomethane	BrCBr	{[#SX1]}.{#SX1=BrCBr}
chlorobromomethane	chlorobromomethane	ClCBr	{[#SX2]}.{#SX2=ClCBr}
propane	propane	CCC	{[#SC1]}.{#SC1=CCC}
difluoromethane	difluoromethane	FCF	{[#TX4]}.{#TX4=FCF}
diiodomethane	diiodomethane	ICI	{[#X2]}.{#X2=ICI}
355120-85-3	355120-85-3	S=C=S	{[#C6]}.{#C6=S=C=S}
methoxymethane	methoxymethane	COC	{[#SN3a]}.{#SN3a=COC}
carbondioxide	carbondioxide	O=C=O	{[#SC6]}.{#SC6=O=C=O}
cyanamide	cyanamide	NC#N	{[#P4d]}.{#P4d=NC#N}
propa-1,2-diene	propa-1,2-diene	[CH2]=[C]=[CH2]	{[#SC4]}.{#SC4=C=C=C}
bromoethene	bromoethene	BrC=C	{[#SX1]}.{#SX1=BrC=C}
chlorofluoromethane	chlorofluoromethane	FCCl	{[#SX4]}.{#SX4=FCCl}
cyanamide	cyanamide	NC#N	{[#SN6]}.{#SN6=NC#N}
vinylchloride	vinylchloride	ClC=C	{[#SX3]}.{#SX3=ClC=C}
Propaneamide	AAMD	CCC(=O)N	{[#TC3][#TP6a]}.{#TC3=CC[$],#TP6a=[$]C(=O)N}
Methyl propanoate	MAC	O=C(OC)CC	{[#TC3][#SN4a]}.{#TC3=CC[$],#SN4a=[$]C(=O)OC}
1,3-Butanediol	PVA2	CC(O)CCO	{[#SN6r]|2}.{#SN6r=[<]CC[>](O)}
Methyl isobutyrate	MMAC	O=C(OC)C(C)(C)	{[#SC3][#SN4a]}.{#SC3=CC[$](C),#SN4a=[$]C(=O)OC}
Dimethoxyethane	PEG2	COCCOC	{[#SN3r]|2}.{#SN3r=[$]COC[$]}
Ethylbenzene	STYR	CCc1ccccc1	{[#TC3][#TC5]1[#TC5][#TC5]1}.{#TC3=CC[<],#TC5=[>][>]cc[<]}
Isobutyramide/Isobutanamide	MAMD	O=C(N)C(C)C	{[#SC3][#TP6a]}.{#SC3=CC(C)[$],#TP6a=[$]C(=O)N}
Ethanol	PVA	CCO	{[#SN6r]}.{#SN6r=CCO}
propionic acid	AAC	CCC(=O)O	{[#TC3][#TP2a]}.{#TC3=CC[$],#TP2a=[$]C(=O)O}
Methoxyethane	MEH	COC	{[#SN3r]}.{#SN3r=COC}
2-Ethylpyrdine	2VP	CCc1ncccc1	{[#TC3][#TN6a]1[#TC5][#TC5]1}.{#TC3=CC[$],#TC5=[>]cc[<],#TN6a=[$][>]cn[<]}
4-Ethylpyridine	4VP	CCc1ccncc1	{[#TC3][#TC5]1[#TC5][#TN6a]1}.{#TC3=CC[$],#TC5=[$][>]cc[<],#TN6a=[>]cn[<]}
Ethylamine	ALA	CCN	{[#TN6d]}.{#TN6d=CCN}
Butanone	MKA	CC(=O)CC	{[#TC3][#SN5a]}.{#TC3=CC[$],#SN5a=CC[$]=O}
Propane / branched	PP	CC(C)CC(C)CC(C)	{[#TC3]([#TC3A])|3}.{#TC3=[>]CC[<][$],#TC3A=[$]C}
12-Butadiene	12BD	CCC=C	{[#TC3][#SC4]}.{#TC3=CC[$],#SC4=[$]C=C}
Ethene	R9	C=C	{[#TC4]}.{#TC4=C=C}
Propene	R25	C=C-C	{[#SC4]}.{#SC4=C=CC}
1,3 - butadiene	R27	C=CC=C	{[#SC4]|2}.{#SC4=C=C[$]}
Methyl acrylate	R29	O=C(OC)C=C	{[#TC4][#SN4a]}.{#TC4=C=C[$],#SN4a=[$]C(=O)OC}
Methyl methacrylate	R11	O=C(OC)C(=C)(C)	{[#SC3][#SN4a]}.{#SC3=C=C[$](C),#SN4a=[$]C(=O)OC}
Styrene	R13	C=Cc1ccccc1	{[#TC4][#TC5]1[#TC5][#TC5]1}.{#TC4=C=C[<],#TC5=[>][>]cc[<]}
acrylic acid	R1	C=CC(=O)O	{[#TC4][#TP2a]}.{#TC4=C=C[$],#TP2a=[$]C(=O)O}
acrylamide	R23	C=CC(=O)N	{[#TC4][#TP6a]}.{#TC4=C=C[$],#TP6a=[$]C(=O)N}
methacrylamide	R31	C=C(C)C(=O)N	{[#SC3][#TP6a]}.{#SC3=C=C(C)[$],#TP6a=[$]C(=O)N}
methacrylic acid	R33	C=C(C)C(=O)O	{[#SC3][#TP2a]}.{#SC3=C=C(C)[$],#TP2a=[$]C(=O)O}
2-vinyl pyridine	R202	C=Cc1ncccc1	{[#TC4][#TN6a]1[#TC5][#TC5]1}.{#TC4=C=C[$],#TC5=[>]cc[<],#TN6a=[$][>]cn[<]}
4-vinyl pyridine	R204	C=Cc1ccncc1	{[#TC4][#TC5]1[#TC5][#TN6a]1}.{#TC4=C=C[$],#TC5=[$][>]cc[<],#TN6a=[>]cn[<]}
methyl vinyl ketone	R18	C=CC(=O)C	{[#TC4][#SN5a]}.{#TC4=C=C[$],#SN5a=CC[$]=O}
1-Methylimidazole	1MIMI	C[n]1ccnc1	{[#TN6a]1[#TC5][#TN1]1}.{#TN1=[>][<]nC,#TN6a=[$]nc[>],#TC5=[<]cc[$]}
2-Methyl-pyridine	2MPYR	Cc1ccccn1	{[#SC4]1[#TN6a][#TC5]1}.{#SC4=Cc(c[!])n[!],#TN6a=[!]ncc[!],#TC5=[!]ccc[!]}
2-Nitro-m-xylene	2NIMX	Cc1c(c(ccc1)C)[N+](=O)[O-]	{[#SC4]21[#TC5][#SC4]2[#SN3a]1}.{#SN3a=[$][N+](=O)[O-],#SC4=c[!A]c(C)c[!B][$],#TC5=c[!A]cc[!A]}
2-Nitrotoluene	2NITL	Cc1ccccc1[N+](=O)[O-]	{[#SC4]21[#TC5][#TC5A]2[#SN3a]1}.{#SN3a=[$][N+](=O)[O-],#SC4=c[!A]c(C)c[!B][$],#TC5=c[!A]cc[!A],#TC5A=c[!A]cc[!B]}
3-hexyl-thiophene	3HT	CCCCCCc1cc[s]c1	{[#SC2][#SC2][#TC5]1[#TC5][#TC6]1}.{#SC2=[$]CCC[$],#TC5=[$][<]cc[>],#TC6=[>][<]s}
3-propyl-thiophene	3PT	CCCc1cc[s]c1	{[#SC2][#TC5]1[#TC5][#TC6]1}.{#SC2=[$]CCC[$],#TC5=[$][<]cc[>],#TC6=[>][<]s}
4-Methylimidazole	4MIMI	[nH]1cc(nc1)C	{[#TN5a]1[#TC4][#TN6d]1}.{#TN6d=[>][<]N,#TN5a=[$]N=C[>],#TC4=[$]C(C)=C[<]}
4-Nitroanisole	4NIAN	COc1ccc(cc1)[N+](=O)[O-]	{[#SN3a]1[#TC5]2[#SN2a][#TC5]12}.{#SN3a=[$][$]c[N+](=O)[O-],#TC5=[$]cc[$],#SN2a=[$][$]cOC}
Acetophenone	ACPH	CC(=O)c1ccccc1	{[#TC5A]21[#TC5][#TC5A]2[#SN4a]1}.{#SN4a=[$]C(=O)C,#TC5A=c[!A]cc[!B][$],#TC5=c[!A]cc[!A]}
Aniline	ANIL	Nc1ccccc1	{[#SN6d]1[#TC5][#TC5]1}.{#SN6d=Nc(c[!])c[!],#TC5=[!]ccc[!]}
Benzaldehyde	BEAL	O=Cc1ccccc1	{[#TC5A]21[#TC5][#TC5A]2[#TN4a]1}.{#TN4a=[$]C(=O),#TC5A=c[!A]cc[!B][$],#TC5=c[!A]cc[!A]}
Benzene	BENZ	c1ccccc1	{[#TC5]1[#TC5][#TC5]1}.{#TC5=[$]cc[$]}
4-Bromoanisole	BRA	COc1ccc(cc1)Br	{[#SN2a]1[#TC5]2[#TX2][#TC5]12}.{#SN2a=[$][$]cOC,#TC5=[$]cc[$],#TX2=[$][$]cBr}
Bromobenzene	BRBZ	Brc1ccccc1	{[#SX2]1[#TC5][#TC5]1}.{#SX2=Brc(c[!])c[!],#TC5=[!]ccc[!]}
1,3-Benzendiol	BZDOL	Oc1cc(ccc1)O	{[#SN6]1[#SN6][#TC5]1}.{#SN6=Oc(c[!])c[!],#TC5=[!]ccc[!]}
Benzonitrile	BZNI	N#Cc1ccccc1	{[#TC5A]21[#TC5][#TC5A]2[#TN4a]1}.{#TN4a=[$]C#N,#TC5A=c[!A]cc[!B][$],#TC5=c[!A]cc[!A]}
Para-benzoquinone	BZQU	c1cc(=O)ccc1=O	{[#TN6a]1[#TC5]2[#TN6a][#TC5]12}.{#TN6a=[$][$]c(=O),#TC5=[$]cc[$]}
Benzotrifluoride	BZTF	c1ccc(cc1)C(F)(F)F	{[#TC5A]21[#TC5][#TC5A]2[#SX4e]1}.{#SX4e=[$]C(F)(F)F,#TC5A=c[!A]cc[!B][$],#TC5=c[!A]cc[!A]}
Cyclohexane	CHEX	C1CCCCC1	{[#SC3]=[#SC3]}.{#SC3=[$]CCC[$]}
Cyclohexene	CHEXE	C1CCccC1	{[#SC4]=[#SC3]}.{#SC4=[!]CccC[!],#SC3=[!]CCCC[!]}
Chlorobenzene	CLBZ	Clc1ccccc1	{[#SX3]1[#TC5][#TC5]1}.{#SX3=Clc(c[!])c[!],#TC5=[!]ccc[!]}
Cyclopropane	CPR	C1CC1	{[#SC3]}.{#SC3=C1CC1}
Cumene	CUME	CC(C)c1ccccc1	{[#TC5A]21[#TC5][#TC5A]2[#SC3]1}.{#SC3=[$]C(C)C,#TC5A=c[!A]cc[!B][$],#TC5=c[!A]cc[!A]}
Cyclopentane	CYPE	C1CCCC1	{[#SC3]=[#TC3]}.{#SC3=[$]CCC[$],#TC3=[$]CC[$]}
Cyclopentanone	CYPO	C1CCC(=O)C1	{[#TN6a]=[#SC3]}.{#SC3=[!]CCCC[!],#TN6a=[!]CC(=O)C[!]}
Cyclopentanol	CYPOL	C1CCC(C1)O	{[#SN6]=[#SC3]}.{#SC3=[!]CCCC[!],#SN6=[!]CC(O)C[!]}"
1,3-Dibromobenzene	DBRBZ	Brc1cccc(Br)c1	{[#SX2]1[#SX2][#TC5]1}.{#SX2=Brc(c[!])c[!],#TC5=[!]ccc[!]}
1,3-Dichlorobenzene	DCLBZ	Clc1cccc(Cl)c1	{[#SX3]1[#SX3][#TC5]1}.{#SX3=Clc(c[!])c[!],#TC5=[!]ccc[!]}
1,4-Dioxane	DIOX	O1CCOCC1	{[#SN3a]=[#SN3a]}.{#SN3a=[$]COC[$]}
N,N-dimethylaniline	DMAN	CN(C)c1ccccc1	{[#TC5A]21[#TC5][#TC5A]2[#SN1]1}.{#SN1=[$]N(C)C,#TC5A=c[!A]cc[!B][$],#TC5=c[!A]cc[!A]}
2,5-dimethyl-1,4-benzoquinone	DMBZQ	Cc1cc(=O)c(cc1=O)C	{[#TN6a]1[#SC4]2[#TN6a][#SC4A]12}.{#TN6a=[$][$]c(=O),#SC4=[$]c(C)c[$],#SC4A=[$]cc(C)[$]}
1,3-Dioxolane	DXLA	O1CCOC1	{[#SN5a]=[#TC3]}.{#SN5a=[$]OCO[$],#TC3=[$]CC[$]}
Ethyl-benzene	EBEN	CCc1ccccc1	{[#TC5A]21[#TC5][#TC5A]2[#TC3]1}.{#TC3=[$]CC,#TC5A=c[!A]cc[!B][$],#TC5=c[!A]cc[!A]}
Furan	FURA	c1ccoc1	{[#TC5]1[#TN2a][#TC5]1}.{#TC5=[$]cc[$],#TN2a=[$]o[$]}
Pyrrole	IMID	c1cnc[nH]1	{[#TN5a]1[#TC5][#TN6d]1}.{#TN6d=[>][<]N,#TN5a=[$]N=C[>],#TC5=[<]C=C[$]}'
Iodobenzene	IOBZ	c1ccc(cc1)I	{[#X1]1[#TC5][#TC5]1}.{#X1=Ic(c[!])c[!],#TC5=[!]ccc[!]}
2-Iodophenol	IOPHE	c1ccc(c(c1)O)I	{[#X1]1[#SN6][#TC5]1}.{#X1=Ic[$]c[$],#SN6=Oc[$]c[$],#TC5=[$]cc[$]}
Methyl-benzoate	MBZOA	COC(=O)c1ccccc1	{[#TC5A]21[#TC5][#TC5A]2[#N4a]1}.{#N4a=[$]C(=O)OC,#TC5A=c[!A]cc[!B][$],#TC5=c[!A]cc[!A]}
Methylcyclopentane	MCYPE	CC1CCCC1	{[#SC3]=[#SC3A]}.{#SC3=[$]CCC[$],#SC3A=[$]C(C)C[$]}
Mesitylene	CHEX	Cc1cc(cc(c1)C)C	{[#SC4]1[#SC4][#SC4]1}.{#SC4=Cc(c[!])c[!]}
m-Xylene	MXYLE	Cc1cccc(c1)C	{[#SC4]1[#SC4][#TC5]1}.{#SC4=Cc(c[!])c[!],#TC5=[!]ccc[!]}
Naphtalene	NAPH	c1ccc2ccccc2c1	{[#TC5]1[#TC5B][#TC5A]12[#TC5][#TC5B]2}.{#TC5B=[$]cc[>],#TC5=[$]cc[<],#TC5A=[>][>]cc[<][<]}
Nitrobenzene	NIBZ	c1ccc(cc1)[N+](=O)[O-]	{[#TC5A]21[#TC5][#TC5A]2[#SN3a]1}.{#SN3a=[$][N+](=O)[O-],#TC5A=c[!A]cc[!B][$],#TC5=c[!A]cc[!A]}
ortho-Methylanisole	OMA	COc1ccccc1C	{[#TC4]1[#SN2a]2[#TC5][#TC5]12}.{#TC4=[$][$]cC,#SN2a=[$][$]cOC,#TC5=[$]cc[$]}
o-Xylene	OXYLE	Cc1c(C)cccc1	{[#SC4]1[#SC4][#TC5]1}.{#SC4=Cc[$]c[$],#TC5=[$]cc[$]}
Propyl-benzene	PBEN	CCCc1ccccc1	{[#TC5A]21[#TC5][#TC5A]2[#SC2]1}.{#SC2=[$]CCC,#TC5A=c[!A]cc[!B][$],#TC5=c[!A]cc[!A]}
Propyl-benzoate	PBZOA	CCCOC(=O)c1ccccc1	{[#TC5A]21[#TC5][#TC5A]2[#SN4a]1[#SC2]}.{#SN4a=[$]C(=O)O[>],#SC2=[<]CCC,#TC5A=c[!A]cc[!B][$],#TC5=c[!A]cc[!A]}
p-Cresol	PCRE	Cc1ccc(O)cc1	{[#TN6]1[#TC5]2[#TC5A][#TC5]12}.{#TN6=[$][$]cO,#TC5=[$]cc[$],#TC5A=[$][$]cC}
p-Cymene	PCYM	c1cc(ccc1C(C)C)C	{[#C3]1[#TC5]2[#TC4][#TC5]12}.{#C3=[$][$]cC(C)C,#TC5=[$]cc[$],#TC4=[$][$]cC}
Phenol	PHEN	Oc1ccccc1	{[#SN6]1[#TC5][#TC5]1}.{#SN6=Oc(c[!])c[!],#TC5=[!]ccc[!]}
Piperidine	PIPER	C1CCNCC1	{[#SN6d]=[#SC3]}.{#SN6d=[$]CNC[$],#SC3=[$]CCC[$]}
p-Xylene	PXYLE	Cc1ccc(C)cc1	{[#TC5A]1[#TC5]2[#TC5A][#TC5]12}.{#TC5=[$]cc[$],#TC5A=[$][$]cC}
Pyridazine	PYAZ	c1ccnnc1	{[#TN1a]1[#TC5][#TC5]1}.{#TC5=[$]cc[$],#TN1a=[$]nn[$]}
Pyrrolidine	PYLI	C1CCNC1	{[#TN6d]=[#SC3]}.{#TN6d=[!]CNC[!],#SC3=[!]CCCC[!]}
Pyridine	PYRI	c1cccnc1	{[#TN6a]1[#TC5][#TC5]1}.{#TC5=[$]cc[$],#TN6a=[$]cn[$]}
Pyrrole	PYRR	[nH]1cccc1	{[#TN6d]1[#TC5][#TC5]1}.{#TC5=[$]C=C[$],#TN6d=[$]N[$]}'
Styrene	STYR	c1ccccc1C=C	{[#TC5A]21[#TC5][#TC5A]2[#TC5B]1}.{#TC5B=[$]C=C,#TC5A=c[!A]cc[!B][$],#TC5=c[!A]cc[!A]}
1,2,4-Trichlorobenzene	TCLBZ	Clc1ccc(Cl)c(Cl)c1	{[#SX3]1[#SX3][#SX3]1}.{#SX3=Clc[$]c[$]}
Thiazole	THAZ	n1ccsc1	{[#TN6a]1[#TC6][#TC5]1}.{#TN6a=[$]cn[$],#TC5=[$]cc[$],#TC6=[$]s[$]}
Tetrahydrofuran	THF	C1CCOC1	{[#TN4a]=[#SC3]}.{#TN4a=[!]COC[!],#SC3=[!]CCCC[!]}
Thiophene	THIO	c1ccsc1	{[#TC5]1[#TC6][#TC5]1}.{#TC5=[$]cc[$],#TC6=[$]s[$]}
Tetrahydropyran	THP	O1CCCCC1	{[#SN4a]=[#SC3]}.{#SN4a=[$]COC[$],#SC3=[$]CCC[$]}
Thiophenol	THPH	Sc1ccccc1	{[#SC6]1[#TC5][#TC5]1}.{#SC6=Sc(c[!])c[!],#TC5=[!]ccc[!]}
Tetrahydrothiophene	THT	S1CCCC1	{[#SC6]=[#TC3]}.{#SC6=[$]CSC[$],#TC3=[$]CC[$]}
Toluene	TOLU	Cc1ccccc1	{[#SC4]1[#TC5][#TC5]1}.{#SC4=Cc(c[!])c[!],#TC5=[!]ccc[!]}
Methoxybenzene	XBZ	COc1ccccc1	{[#TC5A]21[#TC5][#TC5A]2[#TN2a]1}.{#TN2a=[$]OC,#TC5A=c[!A]cc[!B][$],#TC5=c[!A]cc[!A]}
D-glucose	GLC	C(C1C(C(C(C(O1)O)O)O)O)O	{[#SP4r]1.2[#SP4r].3[#SP1r]1.[#TC4]23}.{#SP4r=OC[$]C[$]O,#SP1r=[$]OC[$]CO}
D-mannose	MAN	C(C1C(C(C(C(O1)O)O)O)O)O	{[#SP4r]1.2[#SP4r].3[#SP1r]1.[#TC4]23}.{#SP4r=OC[$]C[$]O,#SP1r=[$]OC[$]CO}
D-galactose	GAL	C(C1C(C(C(C(O1)O)O)O)O)O	{[#SP4r]1.2[#SP4r].3[#SP1r]1.[#TC4]23}.{#SP4r=OC[$]C[$]O,#SP1r=[$]OC[$]CO}
N-acetylglucosamine	GYN	O=C(N[C@@H]1[C@@H](O)[C@H](O)[C@H](O[C@H]1O)CO)C	{[#SP4r]1.2[#SN6].3([#SP3d])[#SP1r]1.[#TC4]23}.{#SP4r=OC[<]C[>]O,#SP1r=[<A]OC[>]CO,#SN6=[$][<]CC[>A]O,#SP3d=[$]NC(=O)C}
N-acetylneuraminic acid	NMC	CC(=O)NC1C(CC(OC1C(C(CO)O)O)(C(=O)O)O)O	{[#SN6A]1.2([#SP2r])[#SN6B].3([#SP3d])[#SP1r]1([#SP3]).[#TC4]23}.{#SN6A=C[<]C[>A][$A]O,#SN6B=C[<B][$B]C[>]O,#SP1r=[<A]OC[>B]C[$C]O,#SP2r=[$A]C(=O)O,#SP3d=[$B]NC(=O)C,#SP3=OC[$C]CO}
D-glucuronic acid	GLA	C1(C(C(OC(C1O)O)C(=O)O)O)O	{[#SP4r]1.2[#SP4r].3[#TN4ar]1([#SP2]).[#TC4]23}.{#SP4r=OC[$]C[$]O,#TN4ar=[$]OC[$][$],#SP2=[$]C(=O)O}
D-fucose	LFUC	CC1C(C(C(C(O1)O)O)O)O	{[#SP4r]1.2[#SP4r].3[#SN4ar]1.[#TC4]23}.{#SP4r=OC[$]C[$]O,#SN4ar=[$]OC[$]C}
L-rhamnose	LRHA	CC1C(C(C(C(O1)O)O)O)O	{[#SP4r]1.2[#SP4r].3[#SN4ar]1.[#TC4]23}.{#SP4r=OC[$]C[$]O,#SN4ar=[$]OC[$]C}
D-xylose	XYL	OCC1(C(C(C(O1)O)O)O)	{[#SP4r]1.2[#TP1].3[#SP1r]1.[#TC4]23}.{#SP4r=OC[$]C[$]O,#SP1r=[$]OC[$]CO,#TP1=C[$][$]O}
Inositol	INO	C1(C(C(C(C(C1O)O)O)O)O)O	{[#SP4r]1.2[#SP4r].3[#SP4r]1.[#TC4]23}.{#SP4r=OC[$]C[$]O}
Threhalose	TREH	OC[C@@H]1[C@@H](O)[C@H](O)[C@@H](O)[C@H](O1)O[C@@H]2[C@H](O)[C@@H](O)[C@H](O)[C@H](O2)CO	{[#TC4].1.2.[#SP1rC]3[#SP4rB]1[#SP1rA]23[#SN6]4[#SP4rB][#SP1rC]4}.{#SP1rC=OCC[$bc]O[$ac],#SP4rB=OC[$bc]C[$ab]O,#SP1rA=OC[$ab]C[$ac]O[$g],#SN6=[$g]C[$ac]C[$ab]O}
Lactose	LAC	C([C@@H]1[C@@H]([C@@H]([C@H]([C@@H](O1)O[C@@H]2[C@H](O[C@H]([C@@H]([C@H]2O)O)O)CO)O)O)O)O	{[#TC4].1.2.[#SP1rC]3[#SP4rA]1[#SP1rB]23[#SN6]4.5[#SP4rB].6[#SP1rC]4.[#TC4]56}.{#SP1rC=OCC[$bc]O[$ac],#SP4rA=OC[$ac]C[$ab]O,#SP1rB=OC[$ab]C[$bc]O[$g],#SN6=[$g][$ac]CC[$ab]O,#SP4rB=OC[$ab]C[$bc]O}
D-Ribofuranose	RIBF	C([C@@H]1[C@H]([C@H]([C@@H](O1)O)O)O)O	{[#SP4r]1.2[#TP1].3[#SP1r]1.[#TC4]23}.{#SP4r=OC[$ab]C[$ac]O,#TP1=[$ab]C[$bc]O,#SP1r=[$ac]OC[$bc]CO}
Fructofuranose	FRUF	C([C@H]1[C@@H]([C@H]([C@@](O1)(CO)O)O)O)O	{[#SP4r]1.2[#SP4rB].3[#SP1r]1.[#TC4]23}.{#SP4r=OC[$ab][$ac]CO,#SP4rB=OC[$ab]C[$bc]O,#SP1r=[$ac]OC[$bc]CO}
Succerose	SUCR	O1[C@H](CO)[C@@H](O)[C@H](O)[C@@H](O)[C@H]1O[C@@]2(O[C@@H]([C@@H](O)[C@@H]2O)CO)CO	{[#TC4].1.2.[#SP1rC]3[#SP4rB]1[#SP1rA]23[#SN6]4.5[#SP4rB].6[#SP1rC]4.[#TC4]56}.{#SP1rC=OCC[$bc]O[$ac],#SP4rB=OC[$bc]C[$ab]O,#SP1rA=OCC[$ab][$ac]O[$g],#SN6=[$g]C[$ac]C[$ab]O}
Squaramide	RN/RP	C1(=C(C(=O)C1=O)N(C))NCCC(N(CCCCC)CCCCC)	{[#C1][#SN3a]([#C1])[#N5]1[#SN5][#TN6a][#TN6a]1}.{#C1=CCCC[$a],#SN3a=[$a]CN(C[$a])C[>a],#N5=[<a]CCNc[$][$],#SN5=[$][$]cNC,#TN6a=[$][$]c=O}
ALC	ALC	COCCOCC(N(CCCC)CCCC)=O	{[#TN3a][#SN3r][#P2a]([#C1])[#C1]}.{#TN3a=CO[>],#SN3r=[<]CCO[>],#P2a=[<]CC(=O)N[>][>],#C1=[<]CCCC}'
Piperazine	PI/PP	C1CN(C)CCN1CCCCC	{[#N4a]=[#N4a][#C1]}.{#N4a=[$]CN(C[>])C[$],#C1=[<]CCCC}'
Ether_0	NE/NP	CCOCC(CN(C)C)OCC	{[#TN3a][#SC2]([#SN3r])[#SN3r]}.{#TN3a=CN[$]C,#SC2=[$]CC[$a]C[$a],#SN3r=[$a]OCC}' 'CCOCC(CN(C)C)OCC
Triple_amine_0_0_0	TN/TP	CN(C)CCCN(C)CCCN(C)(C)	{[#SN3a][#TC3][#SN3a][#TC3][#SN3a]}.{#SN3a=CN(C[!])C[!],#TC3=[!]CCC[!]}'
Double_ester_long_branched	Double_ester_branched	CCCCC(=O)OCCOC(=O)C(C)C	{[#C1][#SN4a][#SN4a][#SC2]}.{#C1=CCCC[>],#SN4a=[<]C(=O)OC[$],#SC2=CC[>]C}'
Amine_carbamat	CA/CP	CN(CC(CNC(CCCCC)=O)NC(CCCCC)=O)C	{[#SN3a][#P2]([#C1])[#P2][#C1]}.{#SN3a=CN(C)C[>],#P2=[$][<]CNC(=O)C[>],#C1=[<]CCCC}'
DMG	DMG	O=C(CCCC)OCC(OC(CCCC)=O)COCCOC	{[#C2][#SN4a][#SN4a]([#C2])[#SN3r]|2}.{#C2=[>]CCCC,#SN4a=[<]C(=O)OC[$][$a],#SN3r=[$a]COC[$a]}' 'O=C(CCCC)OCC(OC(CCCC)=O)COCCOC'
SC1_ester_SC1	SC1_ester_SC1	CCCCC(=O)OCCCC	{[#SC1][#SN4a][#SC1]}.{#SC1=[$]CCC,#SN4a=[$]CC(=O)OC[$]}
C4h_ester_C4h	C4h_ester_C4h	CCC=CCOC(=O)C=CCC	{[#C4hA][#SN4a][#C4hB]}.{#C4hA=CCC=C[>],#SN4a=[<]C(=O)OC[>],#C4hB=[<]C=CCC}
Amine2_link_alcohol	S1/SP	CCCCCN(CCO)CCCCC	{[#C2][#SN3a]([#TP1])[#C2]}.{#C2=[$]CCCC,#SN3a=[$]CN(C[$])C[$],#TP1=[$]CO}
Double_ester_long	Double_ester_long	CCCCCC(=O)OCCOC(=O)CCCCC	{[#C1][#SN4a][#SN4a][#C1]}.{#C1=CCCCC[>],#SN4a=[<]C(=O)OC[$]}'
Amine_link_alcohol	Z1/ZP	CCCCCN(CCCCO)CCCCC	{[#C2][#SN3a]([#P1])[#C2]}.{#C2=[$]CCCC,#SN3a=[$]CN(C[$])C[$],#P1=[$]CCCO}
DAP_amine	DT/DP	CN(CC(COC(CCCC)=O)OC(CCCC)=O)C	{[#SN3a][#SN4a]([#C1])[#SN4a][#C1]}.{#SN3a=CN(C)C[>],#SN4a=[<][$]COC[>](=O),#C1=[<]CCCC}
C1_ester_C1	C1_ester_C1	CCCCCOC(=O)CCCC	{[#C1][#SN4a][#C1]}.{#C1=[$]CCCC,#SN4a=[$]C(=O)OC[$]}
Amine_link_ether	EA/EP	CN(C)CCCCCCOCCCCC	{[#SN3a][#C2][#SN4ah][#C1]}.{#SN3a=CN(C)C[$],#SN4ah=[$]COC[$],#C2=[$]CCCC[$],#C1=[$]CCCC}'
Amine_link_ester	AE/AP	CN(C)CCCCCCOC(=O)CCCC	{[#TN3a][#C2][#SN4a][#C1]}.{#TN3a=CN[$]C,#C2=[$]CCCC[>],#SN4a=[>]C(=O)OCC[<],#C1=[<]CCCC}
KC1_amine	B1/BP	CN(CC1OC(CCCC)(CCCCC)OC1)C	{[#SN3a][#TN5r]1[#TN5r][#SC2]1([#C1])[#C1A]}.{#SN3a=CN(C)C[$],#TN5r=[$][$]CO[>],#SC2=C[<][<](C[>])C[>],#C1=[<]CCC,#C1A=[<]CCCC}
Ether_link_unsat	Ether_link_unsat	COCCCCCCC=CC	{[#SN4ah][#C1][#C4h]}.{#C1=[<]CCCC[>],#SN4ah=COC[>],#C4h=[<]CC=CC}
KC2_amine	K2/KP	CN(CCC1OC(CCCC)(CCCCC)OC1)C	{[#TN3a][#TC2][#TN5r]1[#TN5r][#SC2]1([#C1])[#C1A]}.{#TN3a=CN[$]C,#TC2=[$]CC[$],#TN5r=[$][$]CO[>],#SC2=C[<][<](C[>])C[>],#C1=[<]CCC,#C1A=[<]CCCC}
MC3_amine	M3/MP	CCCCC(CCCC)OC(=O)CCCN(C)C	{[#TN3a][#TC2][#SN4a][#SC2]([#SC1])[#SC1]}.{#TN3a=CN[>]C,#TC2=[<]CC[>a],#SN4a=[<a]CC(=O)O[>b],#SC2=[>]CC[<b]C[>],#SC1=[<]CCC}
Ether_link_sat	Ether_link_sat	COCCCCCCCCC	{[#SN4ah][#C1]|2}.{#C1=[<]CCCC[>],#SN4ah=COC[>][<]}
Amine_branched	FN/FP	C(N(CCCCC)CCCCC)	{[#C2][#SN4a][#C2]}.{#C2=CCCC[$],#SN4a=[$]CN(C)C[$]}'
Ester_branched3	Ester_branched3	CCCCC(CCCC)OC(=O)CCCCC	{[#C2][#SN4a][#SC2]([#SC1])[#SC1]}.{#C2=CCCC[>],#SN4a=[<]CC(=O)O[>],#SC2=[$]CC[<]C[$],#SC1=CCC[$]}'
Amine_ester_disulfied	ES/EP	CN(C)CCCCCCC(=O)OCCSSCCCCCCCCC	{[#SN3a][#C2][#SN4a][#C6][#C1]|2}.{#SN3a=CN(C)C[>],#C2=[<]CCCC[>a],#SN4a=[<a]CC(=O)OC[>b],#C6=[<b]CSSC[$],#C1=[$]CCCC[$]}
Ester_branched_long_unsat	Ester_branched_long_unsat	CCC=CCCCCCC(CCCCCC=CCC)OC(=O)CCCCC	{[#C4h][#C1][#SC2]([#SN4a][#C1])[#C1][#C4h]}.{#C1=[<]CCCC[>],#SC2=[>]CC[$]C[>],#SN4a=[$]OC(=O)C[>],#C4h=[<]C=CCC}
Ester_branched_long_sat	Ester_branched_long_sat	CCCCCCCCCC(CCCCCCCCC)OC(=O)CCCCC	{[#C1][#C1][#SC2]([#SN4a][#C1])[#C1][#C1]}.{#C1=[$]CCCC[$][$b],#SC2=[$]CC[$a]C[$],#SN4a=[$a]OC(=O)C[$b]}
1,3,5-tribromo-2-methoxybenzene		COc1c(Br)cc(Br)cc1Br	{[#SX2A]21[#SX2][#SX2A]2[#TN2a]1}.{#TN2a=[$]OC,#SX2A=c[!A]c(Br)c[!B][$],#SX2=c[!A]c(Br)c[!A]}
n,n,2-trimethylaniline		CN(C)c1ccccc1C	{[#SC4]21[#TC5][#TC5A]2[#SN1]1}.{#SN1=[$]N(C)C,#TC5A=c[!A]cc[!B][$],#SC4=c[!A]c(C)c[!B][$],#TC5=c[!A]cc[!A]}
1,2,3,4,5,6-hexamethylbenzene		Cc1c(C)c(C)c(C)c(C)c1C	{[#TC4]1[#TC4][#TC4][#TC4][#TC4][#TC4]1}.{#TC4=[$]c(C)[$]}
chloro(trifluoromethyl)benzene		FC(F)(F)c1ccccc1Cl	{[#SX3]21[#TC5][#TC5A]2[#SX4e]1}.{#SX4e=[$]C(F)(F)F,#SX3=c[!A]c(Cl)c[!B][$],#TC5A=c[!A]cc[!B][$],#TC5=c[!A]cc[!A]}
2-chloro-1-nitrobenzene		[O-][N+](=O)c1ccccc1Cl	{[#SX3]21[#TC5][#TC5A]2[#SN3a]1}.{#SN3a=[$][N+](=O)[O-],#SX3=c[!A]c(Cl)c[!B][$],#TC5=c[!A]cc[!A],#TC5A=c[!A]cc[!B]}
methyl 2-methylbenzoate		COC(=O)c1ccccc1C	{[#SC4]21[#TC5][#TC5A]2[#N4a]1}.{#N4a=[$]C(=O)OC,#SC4=c[!A]c(C)c[!B][$],#TC5A=c[!A]cc[!B][$],#TC5=c[!A]cc[!A]}
2-chlorobenzaldehyde		Clc1ccccc1C=O	{[#SX3]21[#TC5][#TC5A]2[#TN4a]1}.{#TN4a=[$]C(=O),#SX3=c[!A]c(Cl)c[!B][$],#TC5A=c[!A]cc[!B][$],#TC5=c[!A]cc[!A]}
2-hydroxybenzaldehyde		Oc1ccccc1C=O	{[#SN6]21[#TC5][#TC5A]2[#TN4a]1}.{#TN4a=[$]C(=O),#SN6=c[!A]c(O)c[!B][$],#TC5A=c[!A]cc[!B][$],#TC5=c[!A]cc[!A]}
benzene-1,2-diamine		Nc1ccccc1N	{[#SN6d]1[#SN6d][#TC5]1}.{#SN6d=Nc[$]c[$],#TC5=[$]cc[$]}
2-chloroaniline		Nc1ccccc1Cl	{[#SN6d]1[#SX3][#TC5]1}.{#SN6d=Nc[$]c[$],#SX3=Clc[$]c[$],#TC5=[$]cc[$]}
2-methylaniline		Cc1ccccc1N	{[#SN6d]1[#SC4][#TC5]1}.{#SN6d=Nc[$]c[$],#SC4=Cc[$]c[$],#TC5=[$]cc[$]}
2-aminophenol		Nc1ccccc1O	{[#SN6d]1[#SN6][#TC5]1}.{#SN6d=Nc[$]c[$],#SN6=Oc[$]c[$],#TC5=[$]cc[$]}
2-bromophenol		Oc1ccccc1Br	{[#SX2]1[#SN6][#TC5]1}.{#SX2=Brc[$]c[$],#SN6=Oc[$]c[$],#TC5=[$]cc[$]}
2-chlorophenol		Oc1ccccc1Cl	{[#SX3]1[#SN6][#TC5]1}.{#SX3=Clc[$]c[$],#SN6=Oc[$]c[$],#TC5=[$]cc[$]}
2,3-dimethylnaphthalene		Cc1cc2ccccc2cc1C	{[#TC5]1[#TC5B][#TC5A]12[#SC4][#SC4B]2}.{#TC5B=[$]cc[>],#TC5=[$]cc[<],#TC5A=[>][>]cc[<][<],#SC4=[$]c(C)c[<],#SC4B=[$]c(C)c[>]}
3,4-dimethylaniline		Cc1ccc(N)cc1C	{[#SC4]1[#SC4][#SN6d]1}.{#SC4=Cc[$]c[$],#SN6d=Nc[$]c[$]}
2,4-dimethylaniline		Cc1ccc(N)c(C)c1	{[#SN6d]1[#SC4][#SC4A]1}.{#SN6d=Nc[>1]c[$],#SC4=Cc[<1]c[<2],#SC4A=Cc[>2]c[$]}
3,4-dimethylphenol		Cc1ccc(O)cc1C	{[#SC4]1[#SC4][#SN6]1}.{#SC4=Cc[$]c[$],#SN6=Oc[$]c[$]}
2-methylhydroquinone		Cc1cc(O)ccc1O	{[#TN6a]1[#SC4]2[#TN6a][#TC5]12}.{#TN6a=[$][$]c(O),#SC4=[$]c(C)c[$],#TC5=[$]cc[$]}
benzene, 2-chloro-1,4-dimethyl-		Cc1ccc(C)c(Cl)c1	{[#SC4]1[#SX3][#SC4A]1}.{#SC4=Cc[>1]c[$],#SX3=Clc[<1]c[<2],#SC4A=Cc[>2]c[$]}
2,4-dichlorotoluene		Cc1ccc(Cl)cc1Cl	{[#SC4]1[#SX3][#SX3A]1}.{#SC4=Cc[>1]c[$],#SX3=Clc[<1]c[<2],#SX3A=Clc[>2]c[$]}
3,4-dichlorotoluene		Cc1ccc(Cl)c(Cl)c1	{[#SX3]1[#SX3][#SC4]1}.{#SX3=Clc[$]c[$],#SC4=Cc[$]c[$]}
3,4-dichloroaniline		Nc1ccc(Cl)c(Cl)c1	{[#SX3]1[#SX3][#SN6d]1}.{#SX3=Clc[$]c[$],#SN6d=Nc[$]c[$]}
3,4-dichlorophenol		Oc1ccc(Cl)c(Cl)c1	{[#SX3]1[#SX3][#SN6]1}.{#SX3=Clc[$]c[$],#SN6=Oc[$]c[$]}
2,5-dimethylaniline		Cc1ccc(C)c(N)c1	{[#SC4]1[#SN6d][#SC4A]1}.{#SC4=Cc[>1]c[$],#SN6d=Nc[<1]c[<2],#SC4A=Cc[>2]c[$]}
2,5-dichloroaniline		Nc1cc(Cl)ccc1Cl	{[#SX3]1[#SN6d][#SX3A]1}.{#SX3=Clc[>1]c[$],#SN6d=Nc[<1]c[<2],#SX3A=Clc[>2]c[$]}
2,5-dimethylphenol		Cc1ccc(C)c(O)c1	{[#SC4]1[#SN6][#SC4A]1}.{#SC4=Cc[>1]c[$],#SN6=Oc[<1]c[<2],#SC4A=Cc[>2]c[$]}
1-methylpyrrole		Cn1cccc1	{[#TC5]1[#TC5][#TN1]1}.{#TN1=[$][$]nC,#TC5=[$]cc[$]}
2,5-dimethylpyrazine		Cc1cnc(C)cn1	{[#TC4]1[#TN6a]2[#TC4A][#TN6aA]12}.{#TC4=[$][$]cC,#TN6a=[$]nc[$],#TC4A=[$][>]cC,#TN6aA=[$]cn[<]}
1,2-diethylbenzene		CCc1ccccc1CC	{[#C4]1[#C4A][#TC5]1}.{#C4=CCc[>]c[$],#C4A=CCc[<]c[$],#TC5=[$]cc[$]}
butan-2-ylbenzene		CCC(C)c1ccccc1	{[#TC5A]21[#TC5][#TC5A]2[#C1]1}.{#C1=[$]C(C)CC,#TC5A=c[!A]cc[!B][$],#TC5=c[!A]cc[!A]}
butyl benzoate		CCCCOC(=O)c1ccccc1	{[#TC5A]21[#TC5][#TC5A]2[#N4a]1[#SC2]}.{#N4a=[$]C(=O)OC[>],#TC5A=c[!A]cc[!B][$],#TC5=c[!A]cc[!A],#SC2=[<]CCC}
methyl 2-methylbenzoate		COC(=O)c1ccccc1C	{[#SC4]21[#TC5][#TC5A]2[#N4a]1}.{#N4a=[$]C(=O)OC,#SC4=c[!A]c(C)c[!B][$],#TC5A=c[!A]cc[!B][$],#TC5=c[!A]cc[!A]}
ethyl benzoate		CCOC(=O)c1ccccc1	{[#TC5A]21[#TC5][#TC5A]2[#SN4a]1[#TC2]}.{#SN4a=[$]C(=O)O[>],#TC2=[<]CC,#TC5A=c[!A]cc[!B][$],#TC5=c[!A]cc[!A]}
2-aminobenzenethiol		Nc1ccccc1S	{[#SN6d]1[#SC6][#TC5]1}.{#SN6d=Nc[>]c[$],#SC6=Sc[<]c[$],#TC5=[$]cc[$]}
2,4,5-trimethylaniline		Cc1cc(C)c(N)cc1C	{[#TN6d]1[#SC4]2[#TC4][#SC4A]12}.{#TN6d=[$][$]cN,#SC4=[$]c(C)c[$],#SC4A=[$]cc(C)[$],#TC4=[$][$]cC}
pyridazine, 3,6-dichloro-		Clc1ccc(Cl)nn1	{[#TX3]1[#TC5]2[#TX3][#TN1a]12}.{#TX3=[$][$]cCl,#TC5=[$]cc[$],#TN1a=[$]nn[$]}
cinnoline		c1ccc2nnccc2c1	{[#TC5]1[#TC5B][#TC5A]12[#TC5][#TN1aB]2}.{#TC5B=[$]cc[>],#TC5=[$]cc[<],#TC5A=[>][>]cc[<][<],#TN1aB=[$]nn[>]}
naphthalen-1-amine		Nc1cccc2ccccc12	{[#TC5]1[#TC5B][#TC5A]12[#TC5][#SN6dB]2}.{#TC5B=[$]cc[>],#TC5=[$]cc[<],#TC5A=[>][>]cc[<][<],#SN6dB=[$]cc(N)[>]}
naphthalen-1-ol		Oc1cccc2ccccc12	{[#TC5]1[#TC5B][#TC5A]12[#TC5][#SN6B]2}.{#TC5B=[$]cc[>],#TC5=[$]cc[<],#TC5A=[>][>]cc[<][<],#SN6B=[$]cc(O)[>]}
naphthalen-2-amine		Nc1ccc2ccccc2c1	{[#TC5]1[#TC5B][#TC5A]12[#TC5][#SN6dB]2}.{#TC5B=[$]cc[>],#TC5=[$]cc[<],#TC5A=[>][>]cc[<][<],#SN6dB=[$]c(N)c[>]}
naphthalen-2-ol		Oc1ccc2ccccc2c1	{[#TC5]1[#TC5B][#TC5A]12[#TC5][#SN6B]2}.{#TC5B=[$]cc[>],#TC5=[$]cc[<],#TC5A=[>][>]cc[<][<],#SN6B=[$]c(O)c[>]}
1,2,3,4-tetrahydronaphthalen-2-amine		NC1CCc2ccccc2C1	{[#TC5]1[#TC5B][#TC5A]12[#TC3][#SN6B]2}.{#TC5B=[$]cc[>],#TC5=[$]cc[<],#TC5A=[>][>]cc[<][<],#TC3=[$]CC[<],#SN6B=[$]C(N)C[>]}
quinoline		c1ccc2ncccc2c1	{[#TC5]1[#TC5B][#TC5A]12[#TC5][#TN6aB]2}.{#TC5B=[$]cc[>],#TC5=[$]cc[<],#TC5A=[>][>]cc[<][<],#TN6aB=[$]cn[>]}
isoquinoline		c1ccc2cnccc2c1	{[#TC5]1[#TC5B][#TC5A]12[#TC5][#TN6aB]2}.{#TC5B=[$]cc[>],#TC5=[$]cc[<],#TC5A=[>][>]cc[<][<],#TN6aB=[$]nc[>]}
2-methylquinoline		Cc1ccc2ccccc2n1	{[#TC5]1[#TC5B][#TC5A]12[#TC5][#SN6aB]2}.{#TC5B=[$]cc[>],#TC5=[$]cc[<],#TC5A=[>][>]cc[<][<],#SN6aB=[$]c(C)n[>]}
4-methylquinoline		Cc1ccnc2ccccc12	{[#TC5]1[#TC5B][#TC5A]12[#SC4][#TN6aB]2}.{#TC5B=[$]cc[>],#TC5=[$]cc[<],#TC5A=[>][>]cc[<][<],#SC4=[$]cc(C)[<],#TN6aB=[$]cn[>]}
quinolin-8-ol		Oc1cccc2cccnc12	{[#TC5]1[#SN6B][#TC5A]12[#TC5][#TN6aB]2}.{#SN6B=[$]cc(O)[>],#TC5=[$]cc[<],#TC5A=[>][>]cc[<][<],#TN6aB=[$]cn[>]}
8-quinolinol,5-chloro-		Oc1c2ncccc2c(Cl)cc1	{[#SX3]1[#SN6B][#TC5A]12[#TC5][#TN6aB]2}.{#SN6B=[$]cc(O)[>],#SX3=[$]cc(Cl)[<],#TC5A=[>][>]cc[<][<],#TC5=[$]cc[<],#TN6aB=[$]cn[>]}
8-fluoroquinoline		Fc1cccc2cccnc12	{[#TC5]1[#SX4e][#TC5A]12[#TC5][#TN6aB]2}.{#SX4e=[$]cc(F)[>],#TC5=[$]cc[<],#TC5A=[>][>]cc[<][<],#TN6aB=[$]cn[>]}
DBPC			{[#Q1;1][#Q5;-1][#SN4a]([#C1][#C1][#C1][#C1][#C1])[#N4a][#C1][#C1][#C1][#C1][#C1]}.{#SN4a=[<][$][C;x=S]OC(=O)C[>],#N4a=[$]COC(=O)C[>],#Q5=[<]OP(=O)([O-])OC[>],#C1=[<]CCCC[>],#C4h=[<]CC\C=C\[>],#C1B=[<]\CCCC[>],#C4hB=[<]CC=CC[>],#Q1=[>]CC[N+](C)(C)C}
DGPC			{[#Q1;1][#Q5;-1][#SN4a]([#C1][#C1][#C4h][#C1B][#C1])[#N4a][#C1][#C1][#C4h][#C1B][#C1]}.{#SN4a=[<][$][C;x=S]OC(=O)C[>],#N4a=[$]COC(=O)C[>],#Q5=[<]OP(=O)([O-])OC[>],#C1=[<]CCCC[>],#C4h=[<]CC\C=C\[>],#C1B=[<]\CCCC[>],#C4hB=[<]CC=CC[>],#Q1=[>]CC[N+](C)(C)C}
DLPC			{[#Q1;1][#Q5;-1][#SN4a]([#C1][#C1][#C1])[#N4a][#C1][#C1][#C1]}.{#SN4a=[<][$][C;x=S]OC(=O)C[>],#N4a=[$]COC(=O)C[>],#Q5=[<]OP(=O)([O-])OC[>],#C1=[<]CCCC[>],#C4h=[<]CC\C=C\[>],#C1B=[<]\CCCC[>],#C4hB=[<]CC=CC[>],#Q1=[>]CC[N+](C)(C)C}
DNPC			{[#Q1;1][#Q5;-1][#SN4a]([#C1][#C1][#C1][#C4h][#C1B][#C1])[#N4a][#C1][#C1][#C1][#C4h][#C1B][#C1]}.{#SN4a=[<][$][C;x=S]OC(=O)C[>],#N4a=[$]COC(=O)C[>],#Q5=[<]OP(=O)([O-])OC[>],#C1=[<]CCCC[>],#C4h=[<]CC\C=C\[>],#C1B=[<]\CCCC[>],#C4hB=[<]CC=CC[>],#Q1=[>]CC[N+](C)(C)C}
DOPC			{[#Q1;1][#Q5;-1][#SN4a]([#C1][#C4h][#C1B][#C1])[#N4a][#C1][#C4h][#C1B][#C1]}.{#SN4a=[<][$][C;x=S]OC(=O)C[>],#N4a=[$]COC(=O)C[>],#Q5=[<]OP(=O)([O-])OC[>],#C1=[<]CCCC[>],#C4h=[<]CC\C=C\[>],#C1B=[<]\CCCC[>],#C4hB=[<]CC=CC[>],#Q1=[>]CC[N+](C)(C)C}
DPPC			{[#Q1;1][#Q5;-1][#SN4a]([#C1][#C1][#C1][#C1])[#N4a][#C1][#C1][#C1][#C1]}.{#SN4a=[<][$][C;x=S]OC(=O)C[>],#N4a=[$]COC(=O)C[>],#Q5=[<]OP(=O)([O-])OC[>],#C1=[<]CCCC[>],#C4h=[<]CC\C=C\[>],#C1B=[<]\CCCC[>],#C4hB=[<]CC=CC[>],#Q1=[>]CC[N+](C)(C)C}
DTPC			{[#Q1;1][#Q5;-1][#SN4a]([#C1][#C1])[#N4a][#C1][#C1]}.{#SN4a=[<][$][C;x=S]OC(=O)C[>],#N4a=[$]COC(=O)C[>],#Q5=[<]OP(=O)([O-])OC[>],#C1=[<]CCCC[>],#C4h=[<]CC\C=C\[>],#C1B=[<]\CCCC[>],#C4hB=[<]CC=CC[>],#Q1=[>]CC[N+](C)(C)C}
DVPC			{[#Q1;1][#Q5;-1][#SN4a]([#C1][#C1][#C4h][#C1B])[#N4a][#C1][#C1][#C4h][#C1B]}.{#SN4a=[<][$][C;x=S]OC(=O)C[>],#N4a=[$]COC(=O)C[>],#Q5=[<]OP(=O)([O-])OC[>],#C1=[<]CCCC[>],#C4h=[<]CC\C=C\[>],#C1B=[<]\CCCC[>],#C4hB=[<]CC=CC[>],#Q1=[>]CC[N+](C)(C)C}
DXPC			{[#Q1;1][#Q5;-1][#SN4a]([#C1][#C1][#C1][#C1][#C1][#C1])[#N4a][#C1][#C1][#C1][#C1][#C1][#C1]}.{#SN4a=[<][$][C;x=S]OC(=O)C[>],#N4a=[$]COC(=O)C[>],#Q5=[<]OP(=O)([O-])OC[>],#C1=[<]CCCC[>],#C4h=[<]CC\C=C\[>],#C1B=[<]\CCCC[>],#C4hB=[<]CC=CC[>],#Q1=[>]CC[N+](C)(C)C}
DYPC			{[#Q1;1][#Q5;-1][#SN4a]([#C1][#C4h][#C1B])[#N4a][#C1][#C4h][#C1B]}.{#SN4a=[<][$][C;x=S]OC(=O)C[>],#N4a=[$]COC(=O)C[>],#Q5=[<]OP(=O)([O-])OC[>],#C1=[<]CCCC[>],#C4h=[<]CC\C=C\[>],#C1B=[<]\CCCC[>],#C4hB=[<]CC=CC[>],#Q1=[>]CC[N+](C)(C)C}
LPPC			{[#Q1;1][#Q5;-1][#SN4a]([#C1][#C1][#C1][#C1])[#N4a][#C1][#C1][#C1]}.{#SN4a=[<][$][C;x=S]OC(=O)C[>],#N4a=[$]COC(=O)C[>],#Q5=[<]OP(=O)([O-])OC[>],#C1=[<]CCCC[>],#C4h=[<]CC\C=C\[>],#C1B=[<]\CCCC[>],#C4hB=[<]CC=CC[>],#Q1=[>]CC[N+](C)(C)C}
PEPC			{[#Q1;1][#Q5;-1][#SN4a]([#C1][#C1][#C4h][#C4hB][#C1])[#N4a][#C1][#C1][#C1][#C1]}.{#SN4a=[<][$][C;x=S]OC(=O)C[>],#N4a=[$]COC(=O)C[>],#Q5=[<]OP(=O)([O-])OC[>],#C1=[<]CCCC[>],#C4h=[<]CC\C=C\[>],#C1B=[<]\CCCC[>],#C4hB=[<]CC=CC[>],#Q1=[>]CC[N+](C)(C)C}
PGPC			{[#Q1;1][#Q5;-1][#SN4a]([#C1][#C1][#C4h][#C1B][#C1])[#N4a][#C1][#C1][#C1][#C1]}.{#SN4a=[<][$][C;x=S]OC(=O)C[>],#N4a=[$]COC(=O)C[>],#Q5=[<]OP(=O)([O-])OC[>],#C1=[<]CCCC[>],#C4h=[<]CC\C=C\[>],#C1B=[<]\CCCC[>],#C4hB=[<]CC=CC[>],#Q1=[>]CC[N+](C)(C)C}
PIPC			{[#Q1;1][#Q5;-1][#SN4a]([#C1][#C4h][#C4hB][#C1])[#N4a][#C1][#C1][#C1][#C1]}.{#SN4a=[<][$][C;x=S]OC(=O)C[>],#N4a=[$]COC(=O)C[>],#Q5=[<]OP(=O)([O-])OC[>],#C1=[<]CCCC[>],#C4h=[<]CC\C=C\[>],#C1B=[<]\CCCC[>],#C4hB=[<]CC=CC[>],#Q1=[>]CC[N+](C)(C)C}
POPC			{[#Q4p;1][#Q5;-1][#SN4a]([#C1][#C1][#C1][#C1][#C1])[#N4a][#C1][#C1][#C1][#C1][#C1]}.{#SN4a=[<][$][C;x=S]OC(=O)C[>],#N4a=[$]COC(=O)C[>],#Q5=[<]OP(=O)([O-])OC[>],#C1=[<]CCCC[>],#C4h=[<]CC\C=C\[>],#C1B=[<]\CCCC[>],#C4hB=[<]CC=CC[>],#Q4p=[N+]CC[>]}
DBPE			{[#Q4p;1][#Q5;-1][#SN4a]([#C1][#C1][#C1][#C1][#C1])[#N4a][#C1][#C1][#C1][#C1][#C1]}.{#SN4a=[<][$][C;x=S]OC(=O)C[>],#N4a=[$]COC(=O)C[>],#Q5=[<]OP(=O)([O-])OC[>],#C1=[<]CCCC[>],#C4h=[<]CC\C=C\[>],#C1B=[<]\CCCC[>],#C4hB=[<]CC=CC[>],#Q4p=[N+]CC[>]}
DGPE			{[#Q4p;1][#Q5;-1][#SN4a]([#C1][#C1][#C4h][#C1B][#C1])[#N4a][#C1][#C1][#C4h][#C1B][#C1]}.{#SN4a=[<][$][C;x=S]OC(=O)C[>],#N4a=[$]COC(=O)C[>],#Q5=[<]OP(=O)([O-])OC[>],#C1=[<]CCCC[>],#C4h=[<]CC\C=C\[>],#C1B=[<]\CCCC[>],#C4hB=[<]CC=CC[>],#Q4p=[N+]CC[>]}
DLPE			{[#Q4p;1][#Q5;-1][#SN4a]([#C1][#C1][#C1])[#N4a][#C1][#C1][#C1]}.{#SN4a=[<][$][C;x=S]OC(=O)C[>],#N4a=[$]COC(=O)C[>],#Q5=[<]OP(=O)([O-])OC[>],#C1=[<]CCCC[>],#C4h=[<]CC\C=C\[>],#C1B=[<]\CCCC[>],#C4hB=[<]CC=CC[>],#Q4p=[N+]CC[>]}
DNPE			{[#Q4p;1][#Q5;-1][#SN4a]([#C1][#C1][#C1][#C4h][#C1B][#C1])[#N4a][#C1][#C1][#C1][#C4h][#C1B][#C1]}.{#SN4a=[<][$][C;x=S]OC(=O)C[>],#N4a=[$]COC(=O)C[>],#Q5=[<]OP(=O)([O-])OC[>],#C1=[<]CCCC[>],#C4h=[<]CC\C=C\[>],#C1B=[<]\CCCC[>],#C4hB=[<]CC=CC[>],#Q4p=[N+]CC[>]}
DOPE			{[#Q4p;1][#Q5;-1][#SN4a]([#C1][#C4h][#C1B][#C1])[#N4a][#C1][#C4h][#C1B][#C1]}.{#SN4a=[<][$][C;x=S]OC(=O)C[>],#N4a=[$]COC(=O)C[>],#Q5=[<]OP(=O)([O-])OC[>],#C1=[<]CCCC[>],#C4h=[<]CC\C=C\[>],#C1B=[<]\CCCC[>],#C4hB=[<]CC=CC[>],#Q4p=[N+]CC[>]}
DPPE			{[#Q4p;1][#Q5;-1][#SN4a]([#C1][#C1][#C1][#C1])[#N4a][#C1][#C1][#C1][#C1]}.{#SN4a=[<][$][C;x=S]OC(=O)C[>],#N4a=[$]COC(=O)C[>],#Q5=[<]OP(=O)([O-])OC[>],#C1=[<]CCCC[>],#C4h=[<]CC\C=C\[>],#C1B=[<]\CCCC[>],#C4hB=[<]CC=CC[>],#Q4p=[N+]CC[>]}
DTPE			{[#Q4p;1][#Q5;-1][#SN4a]([#C1][#C1])[#N4a][#C1][#C1]}.{#SN4a=[<][$][C;x=S]OC(=O)C[>],#N4a=[$]COC(=O)C[>],#Q5=[<]OP(=O)([O-])OC[>],#C1=[<]CCCC[>],#C4h=[<]CC\C=C\[>],#C1B=[<]\CCCC[>],#C4hB=[<]CC=CC[>],#Q4p=[N+]CC[>]}
DVPE			{[#Q4p;1][#Q5;-1][#SN4a]([#C1][#C1][#C4h][#C1B])[#N4a][#C1][#C1][#C4h][#C1B]}.{#SN4a=[<][$][C;x=S]OC(=O)C[>],#N4a=[$]COC(=O)C[>],#Q5=[<]OP(=O)([O-])OC[>],#C1=[<]CCCC[>],#C4h=[<]CC\C=C\[>],#C1B=[<]\CCCC[>],#C4hB=[<]CC=CC[>],#Q4p=[N+]CC[>]}
DXPE			{[#Q4p;1][#Q5;-1][#SN4a]([#C1][#C1][#C1][#C1][#C1][#C1])[#N4a][#C1][#C1][#C1][#C1][#C1][#C1]}.{#SN4a=[<][$][C;x=S]OC(=O)C[>],#N4a=[$]COC(=O)C[>],#Q5=[<]OP(=O)([O-])OC[>],#C1=[<]CCCC[>],#C4h=[<]CC\C=C\[>],#C1B=[<]\CCCC[>],#C4hB=[<]CC=CC[>],#Q4p=[N+]CC[>]}
DYPE			{[#Q4p;1][#Q5;-1][#SN4a]([#C1][#C4h][#C1B])[#N4a][#C1][#C4h][#C1B]}.{#SN4a=[<][$][C;x=S]OC(=O)C[>],#N4a=[$]COC(=O)C[>],#Q5=[<]OP(=O)([O-])OC[>],#C1=[<]CCCC[>],#C4h=[<]CC\C=C\[>],#C1B=[<]\CCCC[>],#C4hB=[<]CC=CC[>],#Q4p=[N+]CC[>]}
LPPE			{[#Q4p;1][#Q5;-1][#SN4a]([#C1][#C1][#C1][#C1])[#N4a][#C1][#C1][#C1]}.{#SN4a=[<][$][C;x=S]OC(=O)C[>],#N4a=[$]COC(=O)C[>],#Q5=[<]OP(=O)([O-])OC[>],#C1=[<]CCCC[>],#C4h=[<]CC\C=C\[>],#C1B=[<]\CCCC[>],#C4hB=[<]CC=CC[>],#Q4p=[N+]CC[>]}
PGPE			{[#Q4p;1][#Q5;-1][#SN4a]([#C1][#C1][#C4h][#C1B][#C1])[#N4a][#C1][#C1][#C1][#C1]}.{#SN4a=[<][$][C;x=S]OC(=O)C[>],#N4a=[$]COC(=O)C[>],#Q5=[<]OP(=O)([O-])OC[>],#C1=[<]CCCC[>],#C4h=[<]CC\C=C\[>],#C1B=[<]\CCCC[>],#C4hB=[<]CC=CC[>],#Q4p=[N+]CC[>]}
PIPE			{[#Q4p;1][#Q5;-1][#SN4a]([#C1][#C4h][#C4hB][#C1])[#N4a][#C1][#C1][#C1][#C1]}.{#SN4a=[<][$][C;x=S]OC(=O)C[>],#N4a=[$]COC(=O)C[>],#Q5=[<]OP(=O)([O-])OC[>],#C1=[<]CCCC[>],#C4h=[<]CC\C=C\[>],#C1B=[<]\CCCC[>],#C4hB=[<]CC=CC[>],#Q4p=[N+]CC[>]}
POPE			{[#Q4p;1][#Q5;-1][#SN4a]([#C1][#C4h][#C1B][#C1])[#N4a][#C1][#C1][#C1][#C1]}.{#SN4a=[<][$][C;x=S]OC(=O)C[>],#N4a=[$]COC(=O)C[>],#Q5=[<]OP(=O)([O-])OC[>],#C1=[<]CCCC[>],#C4h=[<]CC\C=C\[>],#C1B=[<]\CCCC[>],#C4hB=[<]CC=CC[>],#Q4p=[N+]CC[>]}
DBPS			{[#P6][#Q5;-1][#SN4a]([#C1][#C1][#C1][#C1][#C1])[#N4a][#C1][#C1][#C1][#C1][#C1]}.{#SN4a=[<][$][C;x=S]OC(=O)C[>],#N4a=[$]COC(=O)C[>],#Q5=[<]OP(=O)([O-])OC[>],#C1=[<]CCCC[>],#C4h=[<]CC\C=C\[>],#C1B=[<]\CCCC[>],#C4hB=[<]CC=CC[>],#P6=CC([N+])C(=O)[O-]}
DGPS			{[#P6][#Q5;-1][#SN4a]([#C1][#C1][#C4h][#C1B][#C1])[#N4a][#C1][#C1][#C4h][#C1B][#C1]}.{#SN4a=[<][$][C;x=S]OC(=O)C[>],#N4a=[$]COC(=O)C[>],#Q5=[<]OP(=O)([O-])OC[>],#C1=[<]CCCC[>],#C4h=[<]CC\C=C\[>],#C1B=[<]\CCCC[>],#C4hB=[<]CC=CC[>],#P6=CC([N+])C(=O)[O-]}
DLPS			{[#P6][#Q5;-1][#SN4a]([#C1][#C1][#C1])[#N4a][#C1][#C1][#C1]}.{#SN4a=[<][$][C;x=S]OC(=O)C[>],#N4a=[$]COC(=O)C[>],#Q5=[<]OP(=O)([O-])OC[>],#C1=[<]CCCC[>],#C4h=[<]CC\C=C\[>],#C1B=[<]\CCCC[>],#C4hB=[<]CC=CC[>],#P6=CC([N+])C(=O)[O-]}
DNPS			{[#P6][#Q5;-1][#SN4a]([#C1][#C1][#C1][#C4h][#C1B][#C1])[#N4a][#C1][#C1][#C1][#C4h][#C1B][#C1]}.{#SN4a=[<][$][C;x=S]OC(=O)C[>],#N4a=[$]COC(=O)C[>],#Q5=[<]OP(=O)([O-])OC[>],#C1=[<]CCCC[>],#C4h=[<]CC\C=C\[>],#C1B=[<]\CCCC[>],#C4hB=[<]CC=CC[>],#P6=CC([N+])C(=O)[O-]}
DOPS			{[#P6][#Q5;-1][#SN4a]([#C1][#C4h][#C1B][#C1])[#N4a][#C1][#C4h][#C1B][#C1]}.{#SN4a=[<][$][C;x=S]OC(=O)C[>],#N4a=[$]COC(=O)C[>],#Q5=[<]OP(=O)([O-])OC[>],#C1=[<]CCCC[>],#C4h=[<]CC\C=C\[>],#C1B=[<]\CCCC[>],#C4hB=[<]CC=CC[>],#P6=CC([N+])C(=O)[O-]}
DPPS			{[#P6][#Q5;-1][#SN4a]([#C1][#C1][#C1][#C1])[#N4a][#C1][#C1][#C1][#C1]}.{#SN4a=[<][$][C;x=S]OC(=O)C[>],#N4a=[$]COC(=O)C[>],#Q5=[<]OP(=O)([O-])OC[>],#C1=[<]CCCC[>],#C4h=[<]CC\C=C\[>],#C1B=[<]\CCCC[>],#C4hB=[<]CC=CC[>],#P6=CC([N+])C(=O)[O-]}
DTPS			{[#P6][#Q5;-1][#SN4a]([#C1][#C1])[#N4a][#C1][#C1]}.{#SN4a=[<][$][C;x=S]OC(=O)C[>],#N4a=[$]COC(=O)C[>],#Q5=[<]OP(=O)([O-])OC[>],#C1=[<]CCCC[>],#C4h=[<]CC\C=C\[>],#C1B=[<]\CCCC[>],#C4hB=[<]CC=CC[>],#P6=CC([N+])C(=O)[O-]}
DVPS			{[#P6][#Q5;-1][#SN4a]([#C1][#C1][#C4h][#C1B])[#N4a][#C1][#C1][#C4h][#C1B]}.{#SN4a=[<][$][C;x=S]OC(=O)C[>],#N4a=[$]COC(=O)C[>],#Q5=[<]OP(=O)([O-])OC[>],#C1=[<]CCCC[>],#C4h=[<]CC\C=C\[>],#C1B=[<]\CCCC[>],#C4hB=[<]CC=CC[>],#P6=CC([N+])C(=O)[O-]}
DXPS			{[#P6][#Q5;-1][#SN4a]([#C1][#C1][#C1][#C1][#C1][#C1])[#N4a][#C1][#C1][#C1][#C1][#C1][#C1]}.{#SN4a=[<][$][C;x=S]OC(=O)C[>],#N4a=[$]COC(=O)C[>],#Q5=[<]OP(=O)([O-])OC[>],#C1=[<]CCCC[>],#C4h=[<]CC\C=C\[>],#C1B=[<]\CCCC[>],#C4hB=[<]CC=CC[>],#P6=CC([N+])C(=O)[O-]}
DYPS			{[#P6][#Q5;-1][#SN4a]([#C1][#C4h][#C1B])[#N4a][#C1][#C4h][#C1B]}.{#SN4a=[<][$][C;x=S]OC(=O)C[>],#N4a=[$]COC(=O)C[>],#Q5=[<]OP(=O)([O-])OC[>],#C1=[<]CCCC[>],#C4h=[<]CC\C=C\[>],#C1B=[<]\CCCC[>],#C4hB=[<]CC=CC[>],#P6=CC([N+])C(=O)[O-]}
LPPS			{[#P6][#Q5;-1][#SN4a]([#C1][#C1][#C1][#C1])[#N4a][#C1][#C1][#C1]}.{#SN4a=[<][$][C;x=S]OC(=O)C[>],#N4a=[$]COC(=O)C[>],#Q5=[<]OP(=O)([O-])OC[>],#C1=[<]CCCC[>],#C4h=[<]CC\C=C\[>],#C1B=[<]\CCCC[>],#C4hB=[<]CC=CC[>],#P6=CC([N+])C(=O)[O-]}
PGPS			{[#P6][#Q5;-1][#SN4a]([#C1][#C1][#C4h][#C1B][#C1])[#N4a][#C1][#C1][#C1][#C1]}.{#SN4a=[<][$][C;x=S]OC(=O)C[>],#N4a=[$]COC(=O)C[>],#Q5=[<]OP(=O)([O-])OC[>],#C1=[<]CCCC[>],#C4h=[<]CC\C=C\[>],#C1B=[<]\CCCC[>],#C4hB=[<]CC=CC[>],#P6=CC([N+])C(=O)[O-]}
PIPS			{[#P6][#Q5;-1][#SN4a]([#C1][#C4h][#C4hB][#C1])[#N4a][#C1][#C1][#C1][#C1]}.{#SN4a=[<][$][C;x=S]OC(=O)C[>],#N4a=[$]COC(=O)C[>],#Q5=[<]OP(=O)([O-])OC[>],#C1=[<]CCCC[>],#C4h=[<]CC\C=C\[>],#C1B=[<]\CCCC[>],#C4hB=[<]CC=CC[>],#P6=CC([N+])C(=O)[O-]}
POPS			{[#P6][#Q5;-1][#SN4a]([#C1][#C4h][#C1B][#C1])[#N4a][#C1][#C1][#C1][#C1]}.{#SN4a=[<][$][C;x=S]OC(=O)C[>],#N4a=[$]COC(=O)C[>],#Q5=[<]OP(=O)([O-])OC[>],#C1=[<]CCCC[>],#C4h=[<]CC\C=C\[>],#C1B=[<]\CCCC[>],#C4hB=[<]CC=CC[>],#P6=CC([N+])C(=O)[O-]}
DBPA			{[#Q5;-1][#SN4a]([#C1][#C1][#C1][#C1][#C1])[#N4a][#C1][#C1][#C1][#C1][#C1]}.{#SN4a=[<][$][C;x=S]OC(=O)C[>],#N4a=[$]COC(=O)C[>],#Q5=[<]OP(=O)([O-])OC[>],#C1=[<]CCCC[>],#C4h=[<]CC\C=C\[>],#C1B=[<]\CCCC[>],#C4hB=[<]CC=CC[>]}}
DGPA			{[#Q5;-1][#SN4a]([#C1][#C1][#C4h][#C1B][#C1])[#N4a][#C1][#C1][#C4h][#C1B][#C1]}.{#SN4a=[<][$][C;x=S]OC(=O)C[>],#N4a=[$]COC(=O)C[>],#Q5=[<]OP(=O)([O-])OC[>],#C1=[<]CCCC[>],#C4h=[<]CC\C=C\[>],#C1B=[<]\CCCC[>],#C4hB=[<]CC=CC[>]}}
DLPA			{[#Q5;-1][#SN4a]([#C1][#C1][#C1])[#N4a][#C1][#C1][#C1]}.{#SN4a=[<][$][C;x=S]OC(=O)C[>],#N4a=[$]COC(=O)C[>],#Q5=[<]OP(=O)([O-])OC[>],#C1=[<]CCCC[>],#C4h=[<]CC\C=C\[>],#C1B=[<]\CCCC[>],#C4hB=[<]CC=CC[>]}}
DNPA			{[#Q5;-1][#SN4a]([#C1][#C1][#C1][#C4h][#C1B][#C1])[#N4a][#C1][#C1][#C1][#C4h][#C1B][#C1]}.{#SN4a=[<][$][C;x=S]OC(=O)C[>],#N4a=[$]COC(=O)C[>],#Q5=[<]OP(=O)([O-])OC[>],#C1=[<]CCCC[>],#C4h=[<]CC\C=C\[>],#C1B=[<]\CCCC[>],#C4hB=[<]CC=CC[>]}}
DOPA			{[#Q5;-1][#SN4a]([#C1][#C4h][#C1B][#C1])[#N4a][#C1][#C4h][#C1B][#C1]}.{#SN4a=[<][$][C;x=S]OC(=O)C[>],#N4a=[$]COC(=O)C[>],#Q5=[<]OP(=O)([O-])OC[>],#C1=[<]CCCC[>],#C4h=[<]CC\C=C\[>],#C1B=[<]\CCCC[>],#C4hB=[<]CC=CC[>]}}
DPPA			{[#Q5;-1][#SN4a]([#C1][#C1][#C1][#C1])[#N4a][#C1][#C1][#C1][#C1]}.{#SN4a=[<][$][C;x=S]OC(=O)C[>],#N4a=[$]COC(=O)C[>],#Q5=[<]OP(=O)([O-])OC[>],#C1=[<]CCCC[>],#C4h=[<]CC\C=C\[>],#C1B=[<]\CCCC[>],#C4hB=[<]CC=CC[>]}}
DTPA			{[#Q5;-1][#SN4a]([#C1][#C1])[#N4a][#C1][#C1]}.{#SN4a=[<][$][C;x=S]OC(=O)C[>],#N4a=[$]COC(=O)C[>],#Q5=[<]OP(=O)([O-])OC[>],#C1=[<]CCCC[>],#C4h=[<]CC\C=C\[>],#C1B=[<]\CCCC[>],#C4hB=[<]CC=CC[>]}}
DVPA			{[#Q5;-1][#SN4a]([#C1][#C1][#C4h][#C1B])[#N4a][#C1][#C1][#C4h][#C1B]}.{#SN4a=[<][$][C;x=S]OC(=O)C[>],#N4a=[$]COC(=O)C[>],#Q5=[<]OP(=O)([O-])OC[>],#C1=[<]CCCC[>],#C4h=[<]CC\C=C\[>],#C1B=[<]\CCCC[>],#C4hB=[<]CC=CC[>]}}
DXPA			{[#Q5;-1][#SN4a]([#C1][#C1][#C1][#C1][#C1][#C1])[#N4a][#C1][#C1][#C1][#C1][#C1][#C1]}.{#SN4a=[<][$][C;x=S]OC(=O)C[>],#N4a=[$]COC(=O)C[>],#Q5=[<]OP(=O)([O-])OC[>],#C1=[<]CCCC[>],#C4h=[<]CC\C=C\[>],#C1B=[<]\CCCC[>],#C4hB=[<]CC=CC[>]}}
DYPA			{[#Q5;-1][#SN4a]([#C1][#C4h][#C1B])[#N4a][#C1][#C4h][#C1B]}.{#SN4a=[<][$][C;x=S]OC(=O)C[>],#N4a=[$]COC(=O)C[>],#Q5=[<]OP(=O)([O-])OC[>],#C1=[<]CCCC[>],#C4h=[<]CC\C=C\[>],#C1B=[<]\CCCC[>],#C4hB=[<]CC=CC[>]}}
LPPA			{[#Q5;-1][#SN4a]([#C1][#C1][#C1][#C1])[#N4a][#C1][#C1][#C1]}.{#SN4a=[<][$][C;x=S]OC(=O)C[>],#N4a=[$]COC(=O)C[>],#Q5=[<]OP(=O)([O-])OC[>],#C1=[<]CCCC[>],#C4h=[<]CC\C=C\[>],#C1B=[<]\CCCC[>],#C4hB=[<]CC=CC[>]}}
PGPA			{[#Q5;-1][#SN4a]([#C1][#C1][#C4h][#C1B][#C1])[#N4a][#C1][#C1][#C1][#C1]}.{#SN4a=[<][$][C;x=S]OC(=O)C[>],#N4a=[$]COC(=O)C[>],#Q5=[<]OP(=O)([O-])OC[>],#C1=[<]CCCC[>],#C4h=[<]CC\C=C\[>],#C1B=[<]\CCCC[>],#C4hB=[<]CC=CC[>]}}
PIPA			{[#Q5;-1][#SN4a]([#C1][#C4h][#C4hB][#C1])[#N4a][#C1][#C1][#C1][#C1]}.{#SN4a=[<][$][C;x=S]OC(=O)C[>],#N4a=[$]COC(=O)C[>],#Q5=[<]OP(=O)([O-])OC[>],#C1=[<]CCCC[>],#C4h=[<]CC\C=C\[>],#C1B=[<]\CCCC[>],#C4hB=[<]CC=CC[>]}}
POPA			{[#Q5;-1][#SN4a]([#C1][#C4h][#C1B][#C1])[#N4a][#C1][#C1][#C1][#C1]}.{#SN4a=[<][$][C;x=S]OC(=O)C[>],#N4a=[$]COC(=O)C[>],#Q5=[<]OP(=O)([O-])OC[>],#C1=[<]CCCC[>],#C4h=[<]CC\C=C\[>],#C1B=[<]\CCCC[>],#C4hB=[<]CC=CC[>]}}
DBPG			{[#P4][#Q5;-1][#SN4a]([#C1][#C1][#C1][#C1][#C1])[#N4a][#C1][#C1][#C1][#C1][#C1]}.{#SN4a=[<][$][C;x=S]OC(=O)C[>],#N4a=[$]COC(=O)C[>],#Q5=[<]OP(=O)([O-])OC[>],#C1=[<]CCCC[>],#C4h=[<]CC\C=C\[>],#C1B=[<]\CCCC[>],#C4hB=[<]CC=CC[>],#P4=[>]CC(O)CO}
DGPG			{[#P4][#Q5;-1][#SN4a]([#C1][#C1][#C4h][#C1B][#C1])[#N4a][#C1][#C1][#C4h][#C1B][#C1]}.{#SN4a=[<][$][C;x=S]OC(=O)C[>],#N4a=[$]COC(=O)C[>],#Q5=[<]OP(=O)([O-])OC[>],#C1=[<]CCCC[>],#C4h=[<]CC\C=C\[>],#C1B=[<]\CCCC[>],#C4hB=[<]CC=CC[>],#P4=[>]CC(O)CO}
DLPG			{[#P4][#Q5;-1][#SN4a]([#C1][#C1][#C1])[#N4a][#C1][#C1][#C1]}.{#SN4a=[<][$][C;x=S]OC(=O)C[>],#N4a=[$]COC(=O)C[>],#Q5=[<]OP(=O)([O-])OC[>],#C1=[<]CCCC[>],#C4h=[<]CC\C=C\[>],#C1B=[<]\CCCC[>],#C4hB=[<]CC=CC[>],#P4=[>]CC(O)CO}
DNPG			{[#P4][#Q5;-1][#SN4a]([#C1][#C1][#C1][#C4h][#C1B][#C1])[#N4a][#C1][#C1][#C1][#C4h][#C1B][#C1]}.{#SN4a=[<][$][C;x=S]OC(=O)C[>],#N4a=[$]COC(=O)C[>],#Q5=[<]OP(=O)([O-])OC[>],#C1=[<]CCCC[>],#C4h=[<]CC\C=C\[>],#C1B=[<]\CCCC[>],#C4hB=[<]CC=CC[>],#P4=[>]CC(O)CO}
DOPG			{[#P4][#Q5;-1][#SN4a]([#C1][#C4h][#C1B][#C1])[#N4a][#C1][#C4h][#C1B][#C1]}.{#SN4a=[<][$][C;x=S]OC(=O)C[>],#N4a=[$]COC(=O)C[>],#Q5=[<]OP(=O)([O-])OC[>],#C1=[<]CCCC[>],#C4h=[<]CC\C=C\[>],#C1B=[<]\CCCC[>],#C4hB=[<]CC=CC[>],#P4=[>]CC(O)CO}
DPPG			{[#P4][#Q5;-1][#SN4a]([#C1][#C1][#C1][#C1])[#N4a][#C1][#C1][#C1][#C1]}.{#SN4a=[<][$][C;x=S]OC(=O)C[>],#N4a=[$]COC(=O)C[>],#Q5=[<]OP(=O)([O-])OC[>],#C1=[<]CCCC[>],#C4h=[<]CC\C=C\[>],#C1B=[<]\CCCC[>],#C4hB=[<]CC=CC[>],#P4=[>]CC(O)CO}
DTPG			{[#P4][#Q5;-1][#SN4a]([#C1][#C1])[#N4a][#C1][#C1]}.{#SN4a=[<][$][C;x=S]OC(=O)C[>],#N4a=[$]COC(=O)C[>],#Q5=[<]OP(=O)([O-])OC[>],#C1=[<]CCCC[>],#C4h=[<]CC\C=C\[>],#C1B=[<]\CCCC[>],#C4hB=[<]CC=CC[>],#P4=[>]CC(O)CO}
DVPG			{[#P4][#Q5;-1][#SN4a]([#C1][#C1][#C4h][#C1B])[#N4a][#C1][#C1][#C4h][#C1B]}.{#SN4a=[<][$][C;x=S]OC(=O)C[>],#N4a=[$]COC(=O)C[>],#Q5=[<]OP(=O)([O-])OC[>],#C1=[<]CCCC[>],#C4h=[<]CC\C=C\[>],#C1B=[<]\CCCC[>],#C4hB=[<]CC=CC[>],#P4=[>]CC(O)CO}
DXPG			{[#P4][#Q5;-1][#SN4a]([#C1][#C1][#C1][#C1][#C1][#C1])[#N4a][#C1][#C1][#C1][#C1][#C1][#C1]}.{#SN4a=[<][$][C;x=S]OC(=O)C[>],#N4a=[$]COC(=O)C[>],#Q5=[<]OP(=O)([O-])OC[>],#C1=[<]CCCC[>],#C4h=[<]CC\C=C\[>],#C1B=[<]\CCCC[>],#C4hB=[<]CC=CC[>],#P4=[>]CC(O)CO}
DYPG			{[#P4][#Q5;-1][#SN4a]([#C1][#C4h][#C1B])[#N4a][#C1][#C4h][#C1B]}.{#SN4a=[<][$][C;x=S]OC(=O)C[>],#N4a=[$]COC(=O)C[>],#Q5=[<]OP(=O)([O-])OC[>],#C1=[<]CCCC[>],#C4h=[<]CC\C=C\[>],#C1B=[<]\CCCC[>],#C4hB=[<]CC=CC[>],#P4=[>]CC(O)CO}
JPPG			{[#P4][#Q5;-1][#SN4a]([#C1][#C1][#C1][#C1])[#N4a][#C4h][#C1B][#C1][#C1]}.{#SN4a=[<][$][C;x=S]OC(=O)C[>],#N4a=[$]COC(=O)C[>],#Q5=[<]OP(=O)([O-])OC[>],#C1=[<]CCCC[>],#C4h=[<]CC\C=C\[>],#C1B=[<]\CCCC[>],#C4hB=[<]CC=CC[>],#P4=[>]CC(O)CO}
LPPG			{[#P4][#Q5;-1][#SN4a]([#C1][#C1][#C1][#C1])[#N4a][#C1][#C1][#C1]}.{#SN4a=[<][$][C;x=S]OC(=O)C[>],#N4a=[$]COC(=O)C[>],#Q5=[<]OP(=O)([O-])OC[>],#C1=[<]CCCC[>],#C4h=[<]CC\C=C\[>],#C1B=[<]\CCCC[>],#C4hB=[<]CC=CC[>],#P4=[>]CC(O)CO}
OPPG			{[#P4][#Q5;-1][#SN4a]([#C1][#C1][#C1][#C1])[#N4a][#C1][#C4h][#C1B][#C1]}.{#SN4a=[<][$][C;x=S]OC(=O)C[>],#N4a=[$]COC(=O)C[>],#Q5=[<]OP(=O)([O-])OC[>],#C1=[<]CCCC[>],#C4h=[<]CC\C=C\[>],#C1B=[<]\CCCC[>],#C4hB=[<]CC=CC[>],#P4=[>]CC(O)CO}
PGPG			{[#P4][#Q5;-1][#SN4a]([#C1][#C1][#C4h][#C1B][#C1])[#N4a][#C1][#C1][#C1][#C1]}.{#SN4a=[<][$][C;x=S]OC(=O)C[>],#N4a=[$]COC(=O)C[>],#Q5=[<]OP(=O)([O-])OC[>],#C1=[<]CCCC[>],#C4h=[<]CC\C=C\[>],#C1B=[<]\CCCC[>],#C4hB=[<]CC=CC[>],#P4=[>]CC(O)CO}
PIPG			{[#P4][#Q5;-1][#SN4a]([#C1][#C4h][#C4hB][#C1])[#N4a][#C1][#C1][#C1][#C1]}.{#SN4a=[<][$][C;x=S]OC(=O)C[>],#N4a=[$]COC(=O)C[>],#Q5=[<]OP(=O)([O-])OC[>],#C1=[<]CCCC[>],#C4h=[<]CC\C=C\[>],#C1B=[<]\CCCC[>],#C4hB=[<]CC=CC[>],#P4=[>]CC(O)CO}
POPG			{[#P4][#Q5;-1][#SN4a]([#C1][#C4h][#C1B][#C1])[#N4a][#C1][#C1][#C1][#C1]}.{#SN4a=[<][$][C;x=S]OC(=O)C[>],#N4a=[$]COC(=O)C[>],#Q5=[<]OP(=O)([O-])OC[>],#C1=[<]CCCC[>],#C4h=[<]CC\C=C\[>],#C1B=[<]\CCCC[>],#C4hB=[<]CC=CC[>],#P4=[>]CC(O)CO}
benzenesulfonamide	ME2	N[S](=O)(=O)c1ccccc1	{[#TC5]1[#TC5][#TC5A]1[#P4]}.{#TC5=[$]cc[$],#TC5A=[$]cc[$][$a],#P4=[$a][S](=O)(=O)N}
3-aminobenzenesulfonamide	ME3	Nc1cccc(c1)[S](N)(=O)=O	{[#TC5]1[#SN6d][#TC5A]1[#P4]}.{#TC5=[$a]cc[$b],#SN6d=[$c]cc[$a]N,#TC5A=[$b]cc[$c][$d],#P4=[$d][S](=O)(=O)N}
4-methylsulfonylchlorobenzene	ME4	C[S](=O)(=O)c1ccc(Cl)cc1	{[#SX3]1[#TC5][#TC5A]1[#P4]}.{#TC5=[$a]cc[$b],#SX3=Clc[$a]c[$c],#TC5A=[$c]cc[$b][$d],#P4=[$d][S](=O)(=O)C}
4-chlorobenzenesulfonamide	ME5	N[S](=O)(=O)c1ccc(Cl)cc1	{[#SX3]1[#TC5][#TC5A]1[#P4]}.{#TC5=[$a]cc[$b],#SX3=Clc[$a]c[$c],#TC5A=[$c]cc[$b][$d],#P4=[$d][S](=O)(=O)N}
4-ethylbenzenesulfonamide	ME6	CCc1ccc(cc1)[S](N)(=O)=O	{[#TC3][#TC5]1[#TC5][#TC5]1[#P5]}.{#TC5=[!][>]cc[>a]c[>][!],#TC3=[<]CC,#P5=[<a][S](=O)(=O)N}
4-acetamidobenzenesulfonyl fluoride	ME7	CC(=O)Nc1ccc(cc1)[S](F)(=O)=O	{[#SP3d][#TC5A]1[#TC5][#TC5A]1[#X4]}.{#TC5=[>]cc[>],#TC5A=[$]cc[<][$a],#X4=[$a][S](=O)(=O)F,#SP3d=[$a]NC(=O)C}
1-propylsulfonylpropane	ME8	CCC[S](=O)(=O)CCC	{[#SC2][#SP5][#SC2]}.{#SC2=CCC[$],#SP5=[$][$]S(=O)(=O)}
N-hydroxybenzenesulfonamide	ME9	ON[S](=O)(=O)c1ccccc1	{[#TC5]1[#TC5][#TC5]1[#P4]}.{#TC5=[$]cc[$][$],#P4=[$][$]S(=O)(=O)NO}
n4-dimethylbenzenesulfonamide	ME10	CN[S](=O)(=O)c1ccc(C)cc1	{[#SC4]1[#TC5][#TC5A]1[#P4]}.{#SC4=[$a]cc[$b]C,#TC5=[$b]cc[$c],#TC5A=[$a]cc[$c][$],#P4=[$]S(=O)(=O)NC}
4-bromobenzenesulfonamide	ME11	N[S](=O)(=O)c1ccc(Br)cc1	{[#SX2]1[#TC5][#TC5A]1[#P5]}.{#TC5=[$a]cc[$b],#SX2=Brc[$a]c[$c],#TC5A=[$c]cc[$b][$d],#P5=[$d][S](=O)(=O)N}
benzenesulfonamide_decoy	MEX2	N[S](=O)(=O)c1ccccc1	{[#TC5]1[#TC5][#TC5A]1[#N4a]}.{#TC5=[$]cc[$],#TC5A=[$]cc[$][$a],#N4a=[$a][S](=O)(=O)N}
3-methylphenol	ME14	Cc1cccc(O)c1	{[#TC5]1[#SC4][#SN6]1}.{#TC5=[$a]cc[$b],#SN6=[$a]cc[$c](O),#SC4=[$c]cc[$b](C)}
methyl 4-bromobenzoate	ME15	COC(=O)c1ccc(Br)cc1	{[#SN4a][#TC5]1[#TC5A][#SX2]1}.{#SX2=Brc[$a]c[$b],#TC5A=[$a]cc[$c],#TC5=[$c][$d]cc[$b],#SN4a=[$d]C(=O)OC}
2-bromoaniline	ME17	Nc1ccccc1Br	{[#TC5]1[#SN6d][#SX2]1}.{#TC5=[$a]cc[$b],#SN6d=[$a]cc[$c](N),#SX2=Brc[$c]c[$b]}
1-(2-hydroxyphenyl)ethanone	ME18	CC(=O)c1ccccc1O	{[#TC5]1[#TC5][#SN6]1[#SN5a]}.{#TC5=[$]cc[$],#SN6=[$]c(O)c[$][$a],#SN5a=[$a]C(C)=O}
35-dimethylpyridine	ME19	Cc1cncc(C)c1	{[#TN6a]1[#SC4][#SC4]1}.{#TN6a=[<]nc[>],#SC4=[>]cc[<](C)}
135-tribromobenzene	ME20	Brc1cc(Br)cc(Br)c1	{[#SX2]1[#SX2][#SX2]1}.{#SX2=[>]cc[<]Br}
5944-41-2	ME21	CC(C)(C)c1ccccn1	{[#SC2][#TC5]1[#TN6a][#TC5]1}.{#SC2=[$]C(C)(C)(C),#TC5=[$][>]cc[<],#TN6a=[<]nc[>]}
246-trimethyl-135-trioxane	ME22	CC1OC(C)OC(C)O1	{[#SN4ar]1[#SN4ar][#SN4ar]1}.{#SN4ar=[<]C(C)O[>]}
1-methoxy-2-propyl acetate	ME23	COCC(C)OC(C)=O	{[#SN4a][#SN3r][#SN3rA]}.{#SN4a=CC[>](=O),#SN3r=[<]OC[>]C,#SN3rA=[<]COC}
octan-2-one	ME24	CCCCCCC(C)=O	{[#SC2][#SC1][#SN4a]}.{#SC2=CCC[>],#SC1=[<]CCC[>],#SN4a=[<]C(=O)C}
2-methylpropyl 2-methylprop-2-enoate	ME25	CC(C)COC(=O)C(C)=C	{[#SC2][#SN4a][#SC4]}.{#SC2=[>]C(C)(C),#SN4a=[<]COC[>](=O),#SC4=[<]C(C)=C}
	ME26	OCCCCC(F)(F)F	{[#SX4e][#SC2][#TP1]}.{#SX4e=[>]C(F)(F)(F),#SC2=[<]CCC[>],#TP1=[<]CO}
2-methoxyfuran	ME27	COc1occc1	{[#TC5]1[#TN2a][#TC5]1[#TN3a]}.{#TC5=[$]cc[$][$],#TN2a=O[$][$],#TN3a=[$]OC}
2244-tetramethylpentan-3-one'	ME28	CC(C)(C)C(=O)C(C)(C)C	{[#SC2][#TN4a][#SC2]}.{#SC2=[$]C(C)(C)(C),#TN4a=[$][$]C=O}
2-butoxyethanol	ME29	CCCCOCCO	{[#SP1][#SN3r][#TC2]}.{#SP1=OCC[>],#SN3r=[<]OCC[>],#TC2=[<]CC}
2-butoxyethanol	ME30	CCCCOCCO	{[#TP1][#SN4ah][#SC2]}.{#TP1=OC[>],#SN4ah=[<]COC[>],#SC2=[<]CCC}
2-butoxyethanol	ME31	CCCCOCCO	{[#TP1][#SN4ah][#C1]}.{#TP1=OC[>],#SN4ah=[<]COC[>],#C1=[<]CCC}
2-butoxyethanol	ME32	CCCCOCCO	{[#TP1][#SN3r][#SC2]}.{#TP1=OC[>],#SN3r=[<]COC[>],#SC2=[<]CCC}
Ergosterol	ERGO	O[C@@H]4C/C3=C/C=C1\[C@H](CC[C@]2([C@H]1CC[C@@H]2[C@@H](/C=C/[C@H](C)C(C)C)C)C)[C@@]3(C)CC4	{[#P1]1[#SC5]3=[#SC3A]1([#TC2])[#SC3B]5([#TC2])=[#SC3C]3[#C2]5[#SC3D][#SC2B]}.{#P1=O[C;0;S]([C;0.5][$a])[C;0.5][$b],#SC5=[$a][$c][C;0.25]=C[C;0.25]=[C;0;R][!][$e],#SC3A=[$b]C[C;0.5][$c][$da][C;0.5;S][$e][$f],#TC2=[$da][$db]C,#SC3B=[$f]CC[C;0.5;R][$db][$g][C;0.5][$h][$j],#SC3C=[!][C;0;R][C;0.5][$g]C[C;0.5;R][$h],#C2=[C;0][C;1;R][$j]\\C=[$k],#SC3D=[$k]=[C;0]\\[C;1;R][$l]C,#SC2B=[C;0]C[$l]C}
Beta-Sitosterol	SITO	O[C@@H]4C/C3=C/C[C@@H]1[C@H](CC[C@]2([C@H]1CC[C@@H]2[C@H](C)CC[C@@H](CC)C(C)C)C)[C@@]3(C)CC4	{[#P1]1[#SC4]3=[#SC3A]1([#TC2])[#SC3B]5([#TC2])=[#SC3C]3[#C2]5[#SC2A][#SC2B]}.{#P1=O[C;0]([C;0.5][$a])[C;0.5][$b],#SC4=[$a][$c][C;0.25]=[C;0.25][C;0]C[!][$e],#SC3A=[$b]C[C;0.5][$c][$da][C;0.5][$e][$f],#TC2=[$da][$db]C,#SC3B=[$f]CC[C;0.5][$db][$g][C;0.5][$h][$j],#SC3C=[!][C;0][C;0.5][$g]C[C;0.5][$h],#C2=CC[$j]C[$k],#SC2A=[$k]CC[$l]CC,#SC2B=CC[$l]C}
Stigmasterol	STIG	CCC(C=CC(C)C1CCC2C1(CCC3C2CC=C4C3(CCC(C4)O)C)C)C(C)C	{[#P1]1[#SC4]3=[#SC3A]1([#TC2])[#SC3B]5([#TC2])=[#SC3C]3[#C2]5[#SC2A][#SC2B]}.{#P1=O[C;0]([C;0.5][$a])[C;0.5][$b],#SC4=[$a][$c][C;0.25]=[C;0.25][C;0]C[!][$e],#SC3A=[$b]C[C;0.5][$c][$da][C;0.5][$e][$f],#TC2=[$da][$db]C,#SC3B=[$f]CC[C;0.5][$db][$g][C;0.5][$h][$j],#SC3C=[!][C;0][C;0.5][$g]C[C;0.5][$h],#C2=CC[$j]C=[$k],#SC2A=[$k]=CC[$l]CC,#SC2B=CC[$l]C}
Campsterol	CAMP	O[C@@H]4C/C3=C/C[C@@H]1[C@H](CC[C@]2([C@H]1CC[C@@H]2[C@H](C)CC[C@@H](C)C(C)C)C)[C@@]3(C)CC4	{[#P1]1[#SC4]3=[#SC3A]1([#TC2])[#SC3B]5([#TC2])=[#SC3C]3[#C2]5[#SC2A][#SC2B]}.{#P1=O[C;0.5]([C;0.5][$a])[C;0.5][$b],#SC4=[$a][$c][C;0.25]=[C;0.25][C;0]C[!][$e],#SC3A=[$b]C[C;0.25][$c][$da][C;0.5][$e][$f],#TC2=[$da][$db]C,#SC3B=[$f]CC[C;0.5][$db][$g][C;0.5][$h][$j],#SC3C=[!][C;0][C;0.5][$g]C[C;0.5][$h],#C2=CC[$j]C[$k],#SC2A=[$k]CC[$l]C,#SC2B=CC[$l]C}
